# Supplementary material for: Glacial dysoxia in the deep subpolar North Atlantic during the Mid-Pleistocene Transition
Source: Nat Commun. 2026 Apr 24;17:3748. doi: 10.1038/s41467-026-71268-4 (PMC13109349; doi:10.1038/s41467-026-71268-4)
Supplement: Supplementary file 3 — Supplementary Data 1 [file 41467_2026_71268_MOESM3_ESM.xlsx]

## Sheet: Supplementary Table 1. Elementa
Expedition	Site	H	Core	Section	Top (cm)	Depth (mcd)	Age (kyr)	Weight (g)	P ug/g	Mn ug/g	Fe ug/g	Ca ug/g	Al ug/g	Mn/Al	P/Al
IODP 306	1314	B	7	5	2	60.02	779.905	0.0998	803	1131	30020	212112	29806	0.0379495	0.0269465
IODP 306	1314	B	7	5	10	60.1	780.597	0.1001	1084	1561	38716	232877	31882	0.0489485	0.0340081
IODP 306	1314	B	7	5	18	60.18	781.288	0.1005	1030	1227	36680	208128	35684	0.0343718	0.0288592
IODP 306	1314	B	7	5	26	60.26	781.98	0.1003	1225	1704	32657	200166	28818	0.0591451	0.0425229
IODP 306	1314	B	7	5	34	60.34	782.672	0.1005	965	1208	46753	226165	37008	0.0326533	0.0260708
IODP 306	1314	B	7	5	42	60.42	783.364	0.1001	1519	2084	44070	236024	37472	0.0556122	0.0405242
IODP 306	1314	B	7	5	50	60.5	784.056	0.0995	1100	792	53006	157386	46497	0.0170284	0.0236503
IODP 306	1314	B	7	5	58	60.58	784.748	0.1004	1378	1566	43576	225158	37561	0.0416841	0.0366871
IODP 306	1314	B	7	5	66	60.66	785.44	0.1001	1061	1314	17927	109994	17612	0.0746369	0.0602415
IODP 306	1314	B	7	5	74	60.74	786.132	0.0996	1420	1801	40866	201177	36214	0.0497278	0.0392132
IODP 306	1314	B	7	5	82	60.82	786.824	0.0995	1035	1336	49914	191516	42871	0.0311733	0.0241313
IODP 306	1314	B	7	5	90	60.9	787.516	0.1008	1508	1689	43793	151663	40344	0.0418643	0.0373674
IODP 306	1314	B	7	5	98	60.98	788.208	0.1	1178	1252	41957	165180	42577	0.0294001	0.0276673
IODP 306	1314	B	7	5	106	61.06	788.9	0.1002	1290	1400	48281	185949	45159	0.0310031	0.0285678
IODP 306	1314	B	7	5	114	61.14	789.592	0.1003	1180	1148	41382	133280	40566	0.0282943	0.0290895
IODP 306	1314	B	7	5	122	61.22	790.284	0.1008	1410	1533	40748	99165	37834	0.0405146	0.0372687
IODP 306	1314	B	7	5	130	61.3	790.976	0.1004	968	956	50378	167564	52887	0.0180722	0.0183041
IODP 306	1314	B	7	5	138	61.38	791.668	0.1006	990	1071	35789	135669	39766	0.0269402	0.0248856
IODP 306	1314	B	7	5	146	61.46	792.359	0.1005	634	510	42011	133282	55099	0.00925986	0.0115039
IODP 306	1314	B	7	6	6	61.56	793.224	0.0995	882	672	60147	86518	66804	0.0100637	0.0132012
IODP 306	1314	B	7	6	14	61.64	793.916	0.1005	739	429	46603	68726	65071	0.00659937	0.0113572
IODP 306	1314	B	7	6	22	61.72	794.608	0.0997	1093	632	51745	87252	60608	0.0104345	0.0180364
IODP 306	1314	B	7	6	30	61.8	795.46	0.0999	793	586	45690	124488	54056	0.0108316	0.0146787
IODP 306	1314	B	7	6	38	61.88	798.117	0.1005	1148	1029	50536	150358	49046	0.0209761	0.0234113
IODP 306	1314	B	7	6	46	61.96	800.775	0.1005	943	790	42860	155565	43248	0.0182563	0.0218049
IODP 306	1314	B	7	6	54	62.04	803.432	0.1008	1560	1200	57027	136789	44088	0.0272208	0.0353909
IODP 306	1314	B	7	6	62	62.12	806.089	0.1002	1022	930	44081	97507	46243	0.0201089	0.0220934
IODP 306	1314	B	7	6	66	62.16	807.38	0.1002	1326	1107	50146	131737	51378	0.0215519	0.025817
IODP 306	1314	B	7	6	74	62.24	808.336	0.0995	1146	1251	40501	172640	40295	0.0310459	0.0284517
IODP 306	1314	B	7	6	78	62.28	808.814	0.0995	974	960	42599	161872	43970	0.0218282	0.0221622
IODP 306	1314	B	7	6	86	62.36	809.77	0.0998	1268	1716	34085	192176	36006	0.0476707	0.0352129
IODP 306	1314	B	7	6	94	62.44	810.726	0.0995	1250	1359	34684	203000	32722	0.0415305	0.0381938
IODP 306	1314	C	7	4	98	62.48	811.204	0.1003	1563	1692	50492	202176	39056	0.0433194	0.0400149
IODP 306	1314	C	7	4	106	62.56	812.16	0.0996	1068	1077	41598	166249	40387	0.0266769	0.0264454
IODP 306	1314	C	7	4	114	62.64	813.117	0.1	1311	1155	57014	154444	38679	0.0298583	0.0338986
IODP 306	1314	C	7	4	122	62.72	814.073	0.1003	1001	1158	33221	176725	33709	0.034351	0.0296952
IODP 306	1314	C	7	4	130	62.8	815.029	0.1004	1226	1464	35792	185465	36204	0.0404434	0.0338601
IODP 306	1314	C	7	4	138	62.88	815.985	0.0995	958	1160	34670	215486	34353	0.0337814	0.0278778
IODP 306	1314	C	7	4	146	62.96	816.941	0.0999	1266	1505	43441	190882	36820	0.0408806	0.0343897
IODP 306	1314	C	7	5	6	63.06	817.951	0.1001	1063	1291	31355	185565	34507	0.0374164	0.0308027
IODP 306	1314	C	7	5	14	63.14	818.544	0.1005	1144	1434	45302	228285	34856	0.0411372	0.0328199
IODP 306	1314	C	7	5	22	63.22	819.137	0.1005	1091	1678	38531	240793	36958	0.0453938	0.0295106
IODP 306	1314	C	7	5	30	63.3	819.73	0.1008	1190	1347	42260	187582	41733	0.0322693	0.0285115
IODP 306	1314	C	7	5	38	63.38	820.323	0.0997	879	826	52631	172547	65351	0.0126397	0.0134542
IODP 306	1314	C	7	5	54	63.54	821.509	0.0999	1098	2236	20621	270398	18976	0.117806	0.0578751
IODP 306	1314	C	7	5	62	63.62	822.102	0.1005	1231	2061	33358	270710	26155	0.0787983	0.0470633
IODP 306	1314	C	7	5	70	63.7	822.695	0.1005	755	1299	43186	203727	23097	0.0562444	0.0326771
IODP 306	1314	C	7	5	78	63.78	823.288	0.1009	704	950	41048	221300	27261	0.0348465	0.025834
IODP 306	1314	C	7	5	86	63.86	823.88	0.0995	974	1349	28957	192923	31759	0.0424797	0.0306739
IODP 306	1314	C	7	5	94	63.94	824.473	0.1004	1420	1615	48184	186725	37243	0.043363	0.0381225
IODP 306	1314	C	7	5	102	64.02	825.066	0.1006	1227	1190	44103	170044	39705	0.0299691	0.0309022
IODP 306	1314	C	7	5	110	64.1	825.659	0.099	1552	1702	42930	185921	36157	0.0470806	0.0429129
IODP 306	1314	C	7	5	118	64.18	826.252	0.1002	977	1057	44208	188049	42035	0.025152	0.0232349
IODP 306	1314	C	7	5	126	64.26	826.845	0.1006	1366	1265	53996	133435	50608	0.0249885	0.0269934
IODP 306	1314	C	7	5	134	64.34	827.438	0.1005	807	674	51189	102040	64825	0.0103959	0.0124496
IODP 306	1314	C	7	5	142	64.42	828.031	0.1003	1043	1824	34147	248268	31599	0.0577387	0.0330223
IODP 306	1314	C	7	6	2	64.52	828.772	0.1005	1068	1568	27204	185810	22046	0.0711058	0.04845
IODP 306	1314	C	7	6	10	64.6	829.365	0.1002	1295	2050	41026	219776	27810	0.0737036	0.0465777
IODP 306	1314	C	7	6	18	64.68	829.958	0.1	1142	1543	53803	223321	34510	0.044711	0.0331038
IODP 306	1314	C	7	6	26	64.76	830.551	0.0999	1418	1663	45832	211137	43139	0.0385387	0.0328693
IODP 306	1314	C	7	6	34	64.84	831.144	0.1004	1345	1491	45902	190806	43867	0.0339826	0.0306694
IODP 306	1314	C	7	6	40	64.9	831.588	0.0995	1095	1106	38126	156766	40722	0.0271488	0.0268997
IODP 306	1314	C	7	6	46	64.96	832.033	0.1005	941	1194	30322	172640	31093	0.0383911	0.0302694
IODP 306	1314	C	7	6	54	65.04	832.626	0.1002	982	1262	40187	223056	33366	0.0378228	0.0294413
IODP 306	1314	C	7	6	62	65.12	833.219	0.1003	1142	1861	33013	224816	32479	0.0572887	0.0351548
IODP 306	1314	C	7	6	66	65.16	833.515	0.1006	1076	1670	35549	210973	26977	0.0619119	0.0399017
IODP 306	1314	C	7	6	78	65.28	834.405	0.0995	1220	2163	39649	266818	34996	0.0618198	0.0348529
IODP 306	1314	C	7	6	86	65.36	834.997	0.0998	1430	1691	41999	202186	27102	0.0624025	0.0527827
IODP 306	1314	C	7	6	94	65.44	835.59	0.1	1326	1663	33323	186647	30444	0.0546096	0.0435421
IODP 306	1314	C	7	6	102	65.52	836.183	0.1005	1581	1705	42256	176773	28744	0.0593094	0.055006
IODP 306	1314	C	7	6	110	65.6	836.776	0.0995	1322	1943	35481	225467	33013	0.0588411	0.0400428
IODP 306	1314	C	7	6	118	65.68	837.369	0.1002	1393	1612	38233	195360	30654	0.0525888	0.0454294
IODP 306	1314	C	7	6	121	65.71	837.591	0.1005	1340	2220	31633	215388	27621	0.0803707	0.048505
IODP 306	1314	C	7	6	126	65.76	837.962	0.0996	1178	1919	30630	200022	27516	0.0697532	0.0427964
IODP 306	1314	C	7	6	129	65.79	838.184	0.1002	1029	1739	29863	213756	29002	0.0599454	0.0354629
IODP 306	1314	A	8	3	122	65.87	838.777	0.101	1346	1835	37448	205139	32313	0.0567965	0.041645
IODP 306	1314	A	8	3	130	65.95	839.37	0.1003	1339	2072	31371	175771	29247	0.0708341	0.0457824
IODP 306	1314	A	8	3	138	66.03	839.963	0.1005	1279	1662	48645	181656	37458	0.0443804	0.0341324
IODP 306	1314	A	8	3	148	66.13	840.704	0.0997	630	697	46541	162331	49512	0.0140823	0.012731
IODP 306	1314	A	8	4	14	66.29	841.89	0.0995	966	825	63163	134571	75962	0.0108591	0.0127179
IODP 306	1314	A	8	4	22	66.37	842.483	0.1008	875	752	49750	111624	49692	0.0151405	0.0176099
IODP 306	1314	A	8	4	30	66.45	843.076	0.1003	974	1683	37388	195705	38828	0.0433373	0.0250793
IODP 306	1314	A	8	4	38	66.53	843.669	0.101	1058	1481	38600	225288	36874	0.040161	0.0286862
IODP 306	1314	A	8	4	46	66.61	844.262	0.1005	1138	1952	40398	197680	35012	0.0557597	0.0325006
IODP 306	1314	A	8	4	54	66.69	844.855	0.1008	1105	1785	61868	200257	35256	0.050638	0.0313298
IODP 306	1314	A	8	4	62	66.77	845.447	0.0998	1198	2044	45574	253728	43308	0.0471981	0.0276718
IODP 306	1314	A	8	4	70	66.85	846.04	0.1008	1245	1685	37821	221999	31175	0.0540556	0.0399421
IODP 306	1314	A	8	4	78	66.93	846.633	0.0997	1192	1963	43197	222353	34487	0.0569289	0.0345695
IODP 306	1314	A	8	4	86	67.01	847.226	0.1002	1009	1482	35219	126576	29391	0.0504331	0.0343442
IODP 306	1314	A	8	4	94	67.09	847.819	0.0998	999	1520	37678	200041	32519	0.0467378	0.030716
IODP 306	1314	A	8	4	102	67.17	848.412	0.0998	1047	1251	41691	219949	32179	0.0388911	0.0325301
IODP 306	1314	A	8	4	110	67.25	849.005	0.1004	831	1388	40020	209943	34717	0.0399835	0.0239317
IODP 306	1314	A	8	4	118	67.33	849.598	0.101	1097	1513	38385	186407	29205	0.0517913	0.0375729
IODP 306	1314	A	8	4	126	67.41	850.191	0.1004	979	1806	41243	218217	36158	0.0499582	0.0270846
IODP 306	1314	A	8	4	134	67.49	850.784	0.101	1200	1705	37703	198005	30818	0.0553218	0.0389308
IODP 306	1314	A	8	4	142	67.57	851.377	0.1004	1027	1658	43340	210926	39097	0.0424111	0.0262697
IODP 306	1314	A	8	5	2	67.67	852.118	0.1009	1049	1449	52867	183677	41657	0.0347823	0.02518
IODP 306	1314	A	8	5	10	67.75	852.711	0.0998	1211	1976	46014	188051	40997	0.0482039	0.0295278
IODP 306	1314	A	8	5	18	67.83	853.304	0.101	1171	1412	45729	169132	40459	0.0349109	0.028938
IODP 306	1314	A	8	5	26	67.91	853.896	0.1005	1160	1749	49572	173678	46992	0.0372196	0.0246879
IODP 306	1314	A	8	5	34	67.99	854.489	0.1003	1121	1212	48361	138141	43610	0.0277869	0.0256987
IODP 306	1314	A	8	5	42	68.07	855.082	0.1005	1140	1258	56946	167896	51647	0.0243674	0.0220686
IODP 306	1314	A	8	5	50	68.15	855.675	0.1004	1116	1122	51343	123029	44347	0.0253042	0.0251717
IODP 306	1314	A	8	5	58	68.23	856.268	0.1005	1124	1363	50262	128463	47280	0.0288255	0.0237804
IODP 306	1314	A	8	5	66	68.31	856.861	0.0996	1080	1052	60597	126057	49486	0.0212615	0.0218274
IODP 306	1314	A	8	5	74	68.39	857.454	0.1005	1046	1217	52633	129662	51074	0.0238206	0.020488
IODP 306	1314	A	8	5	82	68.47	858.047	0.1002	1156	1067	55365	106170	48936	0.0217962	0.0236135
IODP 306	1314	A	8	5	90	68.55	858.654	0.0996	1083	1189	46689	88534	54806	0.0216921	0.0197563
IODP 306	1314	A	8	5	98	68.63	861.566	0.1	675	581	45774	52702	49912	0.0116397	0.0135274
IODP 306	1314	A	8	5	106	68.71	864.479	0.0995	771	567	49110	10241	73198	0.00775152	0.0105341
IODP 306	1314	A	8	5	114	68.79	867.391	0.1009	584	356	58843	73561	68516	0.00520229	0.00851691
IODP 306	1314	A	8	5	122	68.87	870.303	0.1005	982	876	46706	89956	63875	0.0137103	0.0153712
IODP 306	1314	A	8	5	130	68.95	872.874	0.101	721	532	41564	75244	55944	0.00951345	0.0128866
IODP 306	1314	A	8	5	138	69.03	874.784	0.1012	764	574	47283	81625	66623	0.00861187	0.0114709
IODP 306	1314	A	8	5	146	69.11	876.694	0.1	1308	348	34128	34153	48981	0.00710694	0.0267083
IODP 306	1314	A	8	6	6	69.21	879.081	0.0996	576	344	44328	25273	72711	0.00473509	0.00792546
IODP 306	1314	A	8	6	14	69.29	880.99	0.0998	750	373	47557	35024	62596	0.0059654	0.0119795
IODP 306	1314	A	8	6	22	69.37	882.9	0.1002	883	635	56491	69989	67882	0.00935763	0.0130084
IODP 306	1314	A	8	6	30	69.45	884.81	0.101	1019	675	55942	87317	55970	0.0120523	0.0182008
IODP 306	1314	C	8	2	63	69.53	886.719	0.1004	1053	694	53367	51787	66681	0.0104095	0.0157858
IODP 306	1314	C	8	2	71	69.61	888.629	0.1001	985	673	58884	51908	57568	0.0116933	0.0171022
IODP 306	1314	C	8	2	78	69.68	890.3	0.1004	1474	1419	59339	74699	55139	0.0257344	0.0267304
IODP 306	1314	C	8	2	79	69.69	890.538	0.0998	1002	841	72367	93202	68151	0.0123423	0.0147074
IODP 306	1314	C	8	2	86	69.76	892.209	0.0995	1078	1232	54069	65573	44464	0.0276976	0.0242519
IODP 306	1314	C	8	2	94	69.84	894.119	0.1008	904	861	58385	103397	49650	0.0173317	0.0182163
IODP 306	1314	C	8	2	102	69.92	896.029	0.1006	979	1286	66358	141971	63867	0.0201349	0.0153242
IODP 306	1314	C	8	2	110	70	897.938	0.0999	1194	1101	47849	129145	46074	0.0238875	0.0259136
IODP 306	1314	C	8	2	118	70.08	899.848	0.1005	988	1241	55396	138437	54168	0.0229048	0.0182389
IODP 306	1314	C	8	2	134	70.24	903.667	0.0995	880	844	50136	93431	59831	0.0141115	0.0147069
IODP 306	1314	C	8	2	142	70.32	905.577	0.0995	966	742	46057	78144	51640	0.0143672	0.0187103
IODP 306	1314	C	8	3	2	70.42	907.964	0.0995	972	880	43567	105074	48692	0.0180824	0.0199602
IODP 306	1314	C	8	3	10	70.5	909.874	0.0995	976	888	44460	84551	39854	0.0222717	0.0244968
IODP 306	1314	C	8	3	18	70.58	911.783	0.1003	915	1040	49020	108896	48466	0.0214488	0.0188815
IODP 306	1314	C	8	3	26	70.66	913.693	0.1003	906	736	45770	116624	41751	0.0176191	0.0216982
IODP 306	1314	C	8	3	34	70.74	915.603	0.0995	896	783	37343	137575	48109	0.0162786	0.018618
IODP 306	1314	C	8	3	42	70.82	917.512	0.101	756	481	58092	66037	65769	0.00731926	0.0114909
IODP 306	1314	C	8	3	50	70.9	919.422	0.1005	1007	788	50728	93254	65963	0.0119457	0.015273
IODP 306	1314	C	8	3	58	70.98	921.331	0.1	905	500	44792	75294	48657	0.0102727	0.0186087
IODP 306	1314	C	8	3	66	71.06	922.138	0.1006	945	947	63218	131300	60422	0.0156714	0.0156426
IODP 306	1314	C	8	3	74	71.14	922.866	0.1008	1218	813	59303	74772	55432	0.0146688	0.0219801
IODP 306	1314	C	8	3	82	71.22	923.594	0.1009	1218	1087	63455	89713	64470	0.0168554	0.0188866
IODP 306	1314	C	8	3	90	71.3	924.323	0.1005	719	592	48404	41691	45264	0.0130887	0.0158808
IODP 306	1314	C	8	3	98	71.38	925.051	0.1	1133	1005	56398	53102	54355	0.0184979	0.0208481
IODP 306	1314	C	8	3	106	71.46	925.779	0.1003	973	770	59245	62513	58298	0.0132001	0.0166984
IODP 306	1314	C	8	3	114	71.54	926.507	0.1006	948	887	62688	70415	60929	0.0145625	0.0155616
IODP 306	1314	C	8	3	122	71.62	927.235	0.0995	937	683	56980	70369	52808	0.0129281	0.0177437
IODP 306	1314	C	8	3	130	71.7	927.964	0.1006	895	769	50581	49408	61591	0.0124811	0.0145271
IODP 306	1314	C	8	3	138	71.78	928.692	0.0996	875	1067	36897	133285	38832	0.0274794	0.0225222
IODP 306	1314	C	8	3	146	71.86	929.42	0.1005	998	994	49039	96460	50391	0.0197271	0.019814
IODP 306	1314	C	8	4	6	71.96	930.153	0.0995	823	562	42010	60695	47475	0.0118354	0.0173363
IODP 306	1314	C	8	4	14	72.04	930.711	0.1007	1042	978	55995	99204	57391	0.0170361	0.0181589
IODP 306	1314	C	8	4	22	72.12	931.269	0.0996	1141	942	45226	98577	39768	0.0236972	0.0286829
IODP 306	1314	C	8	4	30	72.2	931.828	0.0995	966	930	58484	142219	59242	0.0156917	0.016307
IODP 306	1314	C	8	4	38	72.28	932.386	0.1001	1245	921	50912	87418	45338	0.0203234	0.0274617
IODP 306	1314	C	8	4	46	72.36	932.944	0.101	1018	880	55387	102369	53084	0.016574	0.0191691
IODP 306	1314	C	8	4	54	72.44	933.502	0.1008	1246	909	52344	97128	39315	0.0231329	0.031689
IODP 306	1314	C	8	4	62	72.52	934.061	0.1004	1166	1180	68158	122462	54360	0.0217045	0.0214492
IODP 306	1314	C	8	4	70	72.6	934.619	0.1002	940	794	54959	154127	47642	0.016661	0.0197402
IODP 306	1314	C	8	4	78	72.68	935.177	0.0997	1292	1576	53860	190314	44452	0.0354613	0.0290665
IODP 306	1314	C	8	4	86	72.76	935.736	0.1006	1259	1468	44580	163031	33893	0.0433027	0.0371548
IODP 306	1314	C	8	4	94	72.84	936.294	0.0997	1177	1487	55496	185646	42397	0.0350847	0.0277625
IODP 306	1314	C	8	4	102	72.92	936.852	0.1008	1310	1691	44512	198436	35673	0.0474111	0.0367227
IODP 306	1314	C	8	4	110	73	937.41	0.1006	1267	1803	49459	162822	32983	0.0546493	0.038412
IODP 306	1314	C	8	4	118	73.08	937.969	0.0999	1174	1377	50822	160535	31789	0.043307	0.0369244
IODP 306	1314	C	8	4	126	73.16	938.527	0.1005	1149	1561	58676	173299	37217	0.0419422	0.030881
IODP 306	1314	C	8	4	134	73.24	939.085	0.0997	1191	1435	41718	104049	29939	0.0479259	0.0397926
IODP 306	1314	C	8	4	142	73.32	939.643	0.1005	1088	1687	34947	128434	30272	0.0557251	0.0359346
IODP 306	1314	C	8	5	2	73.42	940.341	0.1007	1133	1460	35161	187035	30178	0.0483914	0.0375347
IODP 306	1314	C	8	5	10	73.5	940.899	0.1004	1176	1867	46943	197002	35404	0.0527408	0.0332196
IODP 306	1314	C	8	5	18	73.58	941.458	0.1009	1109	1525	42592	221517	35673	0.0427442	0.0310848
IODP 306	1314	C	8	5	26	73.66	942.016	0.1006	1062	1552	33610	190944	27828	0.055758	0.0381493
IODP 306	1314	C	8	5	34	73.74	942.574	0.1006	1019	1343	35251	199518	28135	0.0477513	0.0362131
IODP 306	1314	C	8	5	42	73.82	943.132	0.0995	1261	1951	34149	178596	25751	0.0757683	0.0489552
IODP 306	1314	C	8	5	50	73.9	943.691	0.0995	992	1315	35063	193299	29308	0.0448849	0.0338382
IODP 306	1314	C	8	5	58	73.98	944.249	0.1003	1342	1912	42117	185982	32319	0.0591452	0.0415167
IODP 306	1314	C	8	5	66	74.06	944.807	0.101	1170	1351	40947	189760	32931	0.0410207	0.0355195
IODP 306	1314	C	8	5	74	74.14	945.365	0.1006	575	756	36980	158469	32213	0.0234741	0.017837
IODP 306	1314	C	8	5	82	74.22	945.924	0.0996	1018	1127	34068	140912	29350	0.0384131	0.0346988
IODP 306	1314	C	8	5	90	74.3	946.482	0.1003	1157	1608	55619	178194	48674	0.0330299	0.0237626
IODP 306	1314	C	8	5	98	74.38	947.04	0.1001	1134	1278	44541	146598	37171	0.034375	0.03051
IODP 306	1314	C	8	5	106	74.46	947.598	0.1009	1190	1615	46906	144157	45472	0.0355182	0.0261626
IODP 306	1314	C	8	5	114	74.54	948.157	0.1008	1015	1196	43101	138645	37876	0.0315735	0.0267922
IODP 306	1314	C	8	5	122	74.62	948.715	0.1001	1164	1475	53249	131982	45133	0.032676	0.025798
IODP 306	1314	C	8	5	130	74.7	949.273	0.0996	1115	1305	51306	133380	46166	0.0282581	0.0241423
IODP 306	1314	C	8	5	138	74.78	949.831	0.1005	975	1165	59420	140904	57344	0.0203122	0.0170072
IODP 306	1314	C	8	5	146	74.86	950.39	0.0999	968	1018	56934	115786	49174	0.0206922	0.0196947
IODP 306	1314	C	8	6	6	74.96	951.087	0.101	890	1037	53516	109862	53542	0.0193673	0.0166256
IODP 306	1314	C	8	6	14	75.04	952.103	0.1005	1110	1114	51126	102405	45725	0.0243624	0.0242719
IODP 306	1314	C	8	6	22	75.12	953.973	0.1	973	1154	51142	92274	52769	0.0218617	0.0184359
IODP 306	1314	C	8	6	26	75.16	954.907	0.1	1180	1081	61703	86244	50905	0.0212444	0.023179
IODP 306	1314	C	8	6	36	75.26	957.244	0.0995	902	729	46289	37453	53519	0.0136189	0.0168481
IODP 306	1314	C	8	6	46	75.36	959.581	0.1002	1558	543	37539	10555	48865	0.0111199	0.0318891
IODP 306	1314	C	8	6	52	75.42	960.984	0.0999	746	421	43138	11311	60356	0.00698306	0.012364
IODP 306	1314	C	8	6	66	75.56	963.569	0.0997	1141	1018	48685	112574	47783	0.0212985	0.0238853
IODP 306	1314	C	8	6	82	75.72	965.471	0.1008	1323	1426	66772	153237	64887	0.0219789	0.0203857
IODP 306	1314	C	8	6	98	75.88	967.374	0.1005	1428	1805	56273	171538	39742	0.0454059	0.0359391
IODP 306	1314	C	8	7	6	75.96	968.325	0.1005	1374	1373	42763	166150	35983	0.03815	0.0381908
IODP 306	1314	C	8	7	14	76.04	969.276	0.1002	1147	1354	49247	190865	46259	0.0292624	0.0248021
IODP 306	1314	C	8	7	22	76.12	970.227	0.0999	1027	1083	44281	126542	45292	0.0239169	0.0226669
IODP 306	1314	C	8	7	26	76.16	970.703	0.1004	907	957	39868	128609	42696	0.0224063	0.0212405
IODP 306	1314	C	8	7	30	76.2	971.178	0.0998	660	690	54403	52149	65088	0.010603	0.0101436
IODP 306	1314	C	8	7	34	76.24	971.654	0.0995	700	648	50379	60121	73241	0.00885188	0.00955907
IODP 306	1314	C	8	7	38	76.28	972.129	0.1004	928	919	36356	106437	39659	0.0231801	0.0234013
IODP 306	1314	B	9	1	122	76.32	972.605	0.1007	857	836	52300	130337	57005	0.0146598	0.0150357
IODP 306	1314	B	9	1	126	76.36	973.081	0.0999	1162	1562	42363	147429	45945	0.0339972	0.0252823
IODP 306	1314	B	9	1	130	76.4	973.556	0.1005	1174	1565	45138	151195	46920	0.0333635	0.0250183
IODP 306	1314	B	9	1	134	76.44	974.032	0.0999	1149	1415	47652	136286	39843	0.0355091	0.0288363
IODP 306	1314	B	9	1	138	76.48	974.507	0.0997	1207	1304	49098	121446	43393	0.0300551	0.0278211
IODP 306	1314	B	9	1	142	76.52	974.983	0.1001	1171	1581	51829	124189	46198	0.0342152	0.0253494
IODP 306	1314	B	9	1	146	76.56	975.458	0.1004	1008	1308	61555	135557	50237	0.0260314	0.0200562
IODP 306	1314	B	9	1	148	76.58	975.696	0.1001	1102	1314	52626	169198	36203	0.036306	0.0304317
IODP 306	1315	B	9	2	2	76.62	976.172	0.1006	983	1135	56102	134137	47330	0.0239764	0.0207741
IODP 306	1314	B	9	2	16	76.76	977.836	0.1009	1019	1127	54645	111557	55500	0.0203073	0.0183526
IODP 306	1314	B	9	2	24	76.84	978.787	0.1005	902	819	54618	109390	56491	0.0145014	0.0159687
IODP 306	1314	B	9	2	32	76.92	979.739	0.0995	1020	874	54339	81318	64076	0.0136439	0.0159243
IODP 306	1314	B	9	2	40	77	980.69	0.101	837	420	54081	39186	66475	0.00632197	0.0125949
IODP 306	1314	B	9	2	48	77.08	981.641	0.1004	712	478	52078	11673	62721	0.00762032	0.011358
IODP 306	1314	B	9	2	56	77.16	982.592	0.101	653	333	41425	8753	58003	0.00573477	0.0112582
IODP 306	1314	B	9	2	64	77.24	983.543	0.1	709	677	54746	82501	60665	0.0111616	0.01169
IODP 306	1314	B	9	2	72	77.32	984.494	0.101	1092	916	62772	51959	50048	0.0183078	0.0218183
IODP 306	1314	B	9	2	80	77.4	985.446	0.0995	1105	1094	53940	100483	52720	0.02076	0.0209611
IODP 306	1314	B	9	2	88	77.48	986.397	0.0995	931	736	55077	91438	57550	0.0127882	0.016183
IODP 306	1314	B	9	2	96	77.56	987.348	0.1002	1008	1031	49201	151043	51927	0.0198453	0.0194024
IODP 306	1314	B	9	2	104	77.64	988.197	0.1005	1001	701	55601	102436	58093	0.0120674	0.0172248
IODP 306	1314	B	9	2	112	77.72	988.92	0.1001	1085	830	52814	82864	63314	0.0131095	0.0171368
IODP 306	1314	B	9	2	120	77.8	989.643	0.1	1132	820	53989	102427	54862	0.0149532	0.0206362
IODP 306	1314	B	9	2	128	77.88	990.367	0.1008	1038	1031	54758	121081	58135	0.017742	0.0178569
IODP 306	1314	B	9	2	136	77.96	991.09	0.1008	1002	942	44873	127533	42162	0.0223453	0.0237597
IODP 306	1314	B	9	2	144	78.04	991.814	0.1006	1053	1391	50872	153433	46460	0.0299356	0.0226678
IODP 306	1314	B	9	3	8	78.18	993.08	0.101	1085	1308	39473	164827	36984	0.0353541	0.0293357
IODP 306	1314	B	9	3	16	78.26	993.803	0.1002	1225	1492	42926	146741	34107	0.0437555	0.0359268
IODP 306	1314	B	9	3	24	78.34	994.526	0.0995	1170	1533	48485	167180	39487	0.038835	0.029636
IODP 306	1314	B	9	3	32	78.42	995.25	0.1008	1055	1224	40141	150746	32826	0.0372877	0.0321267
IODP 306	1314	B	9	3	40	78.5	995.973	0.0995	933	1458	35784	155594	35956	0.0405535	0.0259567
IODP 306	1314	B	9	3	48	78.58	996.697	0.0995	1037	1250	44572	151899	35976	0.0347448	0.0288222
IODP 306	1314	B	9	3	56	78.66	997.42	0.1001	919	1526	40493	155279	38596	0.0395321	0.0238213
IODP 306	1314	B	9	3	64	78.74	998.143	0.0995	979	1219	51383	171947	44349	0.0274944	0.0220771
IODP 306	1314	B	9	3	72	78.82	998.867	0.1002	873	1171	46907	141936	44389	0.0263814	0.0196578
IODP 306	1314	B	9	3	80	78.9	999.59	0.1004	1021	1008	54835	136482	48749	0.0206784	0.0209416
IODP 306	1314	B	9	3	88	78.98	1000.31	0.1009	860	922	49298	103590	48601	0.0189723	0.0177
IODP 306	1314	B	9	3	96	79.06	1001.04	0.1009	1041	803	49092	90160	47252	0.0169981	0.0220309
IODP 306	1314	B	9	3	104	79.14	1001.76	0.0996	1760	401	50834	8905	73683	0.00544142	0.0238813
IODP 306	1314	B	9	3	112	79.22	1002.48	0.0995	689	391	53097	34632	65476	0.00597864	0.0105268
IODP 306	1314	B	9	3	120	79.3	1003.21	0.1001	672	452	41669	7871	61812	0.00731895	0.0108755
IODP 306	1314	B	9	3	128	79.38	1003.93	0.0998	551	497	34666	75577	34359	0.0144544	0.0160329
IODP 306	1314	B	9	3	136	79.46	1004.88	0.1	1096	1201	43781	112074	46055	0.0260814	0.0237947
IODP 306	1314	B	9	3	144	79.54	1005.99	0.0996	1115	1204	62113	118979	47245	0.0254947	0.0236057
IODP 306	1314	B	9	4	4	79.64	1007.36	0.0996	1161	1042	71445	82723	55363	0.0188146	0.0209709
IODP 306	1314	B	9	4	12	79.72	1008.47	0.1004	1350	1053	52085	95344	52411	0.0200815	0.0257486
IODP 306	1314	B	9	4	20	79.8	1009.57	0.0996	1020	954	49188	91485	61719	0.0154584	0.0165332
IODP 306	1314	B	9	4	36	79.96	1011.77	0.1012	997	1010	48794	101061	56980	0.0177228	0.0175002
IODP 306	1314	B	9	4	44	80.04	1012.88	0.0995	871	752	53019	103509	55770	0.0134774	0.0156163
IODP 306	1314	B	9	4	52	80.12	1013.98	0.0995	1380	1498	51260	149702	48847	0.0306727	0.0282478
IODP 306	1314	B	9	4	60	80.2	1015.08	0.1002	1221	946	46499	63761	69128	0.0136833	0.0176621
IODP 306	1314	B	9	4	72	80.32	1016.74	0.1005	1656	1730	52013	142948	51935	0.0333058	0.0318808
IODP 306	1314	B	9	4	76	80.36	1017.29	0.0998	1130	918	64192	67695	70228	0.0130675	0.0160946
IODP 306	1314	B	9	4	80	80.4	1017.84	0.1008	1175	1151	54091	100066	44914	0.0256196	0.026159
IODP 306	1314	B	9	4	88	80.48	1018.94	0.1005	1436	1430	64481	116167	68845	0.0207746	0.0208546
IODP 306	1314	B	9	4	92	80.52	1019.5	0.1001	1444	1207	69748	116220	62764	0.0192352	0.0230048
IODP 306	1314	B	9	4	96	80.56	1020.05	0.1008	845	725	53377	67073	59143	0.0122512	0.0142818
IODP 306	1314	B	9	4	104	80.64	1021.15	0.0998	668	422	46620	46530	62509	0.00675618	0.0106922
IODP 306	1314	B	9	4	108	80.68	1021.7	0.1	1393	1711	56145	174762	47434	0.0360702	0.0293717
IODP 306	1314	B	9	4	112	80.72	1022.25	0.1009	765	537	46892	82281	60606	0.00885636	0.0126238
IODP 306	1314	B	9	4	120	80.8	1023.36	0.0995	1481	1426	40439	134595	42887	0.0332531	0.0345232
IODP 306	1314	B	9	4	128	80.88	1024.46	0.1008	1031	1068	48413	185044	41782	0.025573	0.0246778
IODP 306	1314	B	9	4	136	80.96	1025.56	0.0998	1050	1490	29973	150475	27843	0.0535092	0.0377278
IODP 306	1314	B	9	4	148	81.08	1027.22	0.0998	1257	1475	60296	147236	53276	0.0276774	0.0235973
IODP 306	1314	B	9	5	4	81.14	1028.04	0.0998	1296	1501	54418	133220	45702	0.0328386	0.028352
IODP 306	1314	B	9	5	12	81.22	1029.15	0.0995	593	594	59304	123338	46539	0.0127571	0.012747
IODP 306	1314	B	9	5	20	81.3	1030.25	0.1009	1017	922	47275	133120	50521	0.0182449	0.0201212
IODP 306	1314	B	9	5	48	81.58	1034.11	0.101	1128	1036	65621	124444	47805	0.0216673	0.0235893
IODP 306	1314	B	9	5	56	81.66	1035.21	0.101	1038	1261	48292	143140	47802	0.0263728	0.0217131
IODP 306	1314	B	9	5	64	81.74	1036.32	0.0997	1153	965	51712	118800	44216	0.021816	0.026077
IODP 306	1314	B	9	5	72	81.82	1037.42	0.1	1012	767	54718	108785	62523	0.0122695	0.0161784
IODP 306	1314	B	9	5	88	81.98	1039.62	0.1009	1414	1387	66837	116748	60813	0.0228107	0.0232596
IODP 306	1314	B	9	5	96	82.06	1040.73	0.0995	1342	980	69784	94383	53359	0.0183587	0.0251534
IODP 306	1314	B	9	5	104	82.14	1041.83	0.1007	1419	1377	61025	115425	51024	0.0269952	0.0278094
IODP 306	1314	B	9	5	116	82.26	1043.48	0.1005	1593	1511	67348	126700	53882	0.0280424	0.0295647
IODP 306	1314	B	9	5	124	82.34	1044.59	0.1003	1273	955	59729	105257	46157	0.0206841	0.0275812
IODP 306	1314	B	9	5	132	82.42	1045.69	0.0996	1224	1071	61736	108006	46756	0.0229168	0.026176
IODP 306	1314	B	9	5	136	82.46	1046.24	0.1007	1390	1222	66316	121694	54187	0.0225424	0.0256552
IODP 306	1314	B	9	5	144	82.54	1047.35	0.1007	1247	1022	61856	128511	51827	0.0197282	0.024061
IODP 306	1314	B	9	6	0	82.6	1048.17	0.0995	824	485	64161	129346	54419	0.00891691	0.0151499
IODP 306	1314	B	9	6	4	82.64	1048.72	0.0995	861	580	62537	122462	54722	0.0106077	0.0157425
IODP 306	1314	B	9	6	16	82.76	1050.38	0.1008	1716	1434	56290	117864	59870	0.0239559	0.0286574
IODP 306	1314	B	9	6	24	82.84	1051.48	0.0996	1244	800	52986	46253	56210	0.0142278	0.0221248
IODP 306	1314	B	9	6	32	82.92	1052.58	0.1004	1203	947	53698	41223	69259	0.0136769	0.0173637
IODP 306	1314	B	9	6	44	83.04	1054.24	0.1001	844	408	55112	28747	70453	0.00579789	0.0119845
IODP 306	1314	B	9	6	52	83.12	1055.34	0.1004	868	495	55639	56262	60213	0.00822261	0.01441
IODP 306	1314	B	9	6	68	83.28	1057.55	0.101	1090	707	61947	86587	56424	0.0125244	0.0193107
IODP 306	1314	B	9	6	84	83.44	1059.75	0.1004	977	658	50853	88794	57223	0.0115013	0.0170706
IODP 306	1314	C	9	4	60	83.6	1061.96	0.1003	1255	894	57372	97364	49899	0.0179074	0.0251479
IODP 306	1314	C	9	4	76	83.76	1064.16	0.1008	1131	1173	42690	139776	37623	0.0311823	0.0300662
IODP 306	1314	C	9	4	84	83.84	1065.27	0.0996	1738	1947	60508	129306	41112	0.0473607	0.0422783
IODP 306	1314	C	9	4	92	83.92	1066.37	0.1001	1206	1324	48440	192271	37640	0.0351797	0.0320473
IODP 306	1314	C	9	4	100	84	1067.47	0.1004	1614	2404	44970	141468	34544	0.0695838	0.0467101
IODP 306	1314	C	9	4	108	84.08	1068.58	0.0995	1029	1367	37976	200403	29999	0.0455673	0.0342901
IODP 306	1314	C	9	4	112	84.12	1069.13	0.1003	1332	2341	41838	206426	28325	0.0826522	0.0470244
