# Supplementary material for: Glacial dysoxia in the deep subpolar North Atlantic during the Mid-Pleistocene Transition
Source: Nat Commun. 2026 Apr 24;17:3748. doi: 10.1038/s41467-026-71268-4 (PMC13109349; doi:10.1038/s41467-026-71268-4)
Supplement: Supplementary file 4 — Supplementary Data 2 [file 41467_2026_71268_MOESM4_ESM.xlsx]

## Sheet: Supplementary Table 2. Sediment
Expedition	Site	H	Core	Section	Top (cm)	Depth (mcd)	Age (kyr)	Weight (g)	Reactive P (ug/g)	Fe-Mn-bound P (ug/g)	Fe-Mn-bound P (1SD)	Authigenic P (ug/g)	Authigenic P (1SD)	Detrital P (ug/g)	Detrital P (1SD)	Organic P (ug/g)	Organic P (1SD)
IODP 306	1314	B	7	5	0	60	779.732	1.01	749	317.499	0.79	359.491	0.06	96.6932	0.3	72.437	0.13
IODP 306	1314	B	7	5	40	60.4	783.192	1.03	969	368.082	0.57	517.181	0.16	152.619	0.24	83.3951	0.07
IODP 306	1314	B	7	5	80	60.8	786.651	1.011	796	245.707	0.71	457.544	0.17	155.521	0.87	92.6416	0.19
IODP 306	1314	B	7	5	120	61.2	790.111	1.019	818	230.751	0.51	482.617	0.04	152.466	0.58	104.447	0.2
IODP 306	1314	B	7	6	12	61.62	793.744	1.01	486	87.3823	0.89	243.375	0.22	141.648	1.07	155.165	0.1
IODP 306	1314	B	7	6	52	62.02	802.768	1.006	822	198.666	3.41	529.553	0.08	188.261	0.73	93.4306	0.1
IODP 306	1314	B	7	6	92	62.42	810.487	1.005	931	297.439	0.45	553.086	0.06	120.486	0.43	80.851	0.08
IODP 306	1314	C	7	4	128	62.78	814.79	1.001	850	312.866	0.33	471.949	0.23	119.537	0.41	65.38	0.13
IODP 306	1314	C	7	5	20	63.2	818.989	1.025	713	302.336	0.3	328.71	0.06	103.417	0.79	81.9145	0.19
IODP 306	1314	C	7	5	60	63.6	821.954	1.013	891	393.42	0.5	447.03	0.07	84.4992	0.99	50.377	0.05
IODP 306	1314	C	7	5	100	64	824.918	1.026	978	291.137	1.07	591.837	0.03	195.877	0.49	94.6452	0.04
IODP 306	1314	C	7	5	140	64.4	827.883	1.044	808	360.873	0.7	388.284	0.16	88.2124	0.25	58.528	0.04
IODP 306	1314	C	7	6	32	64.82	830.995	1.013	313	167.072	0.51	0.872581	0.15	154.251	0.13	144.577	0.06
IODP 306	1314	C	7	6	72	65.22	833.96	1.002	928	377.216	0.4	468.155	0.04	97.3001	0.58	82.3126	0.12
IODP 306	1314	C	7	6	112	65.62	836.925	1.006	1099	411.415	0.79	565.492	0.03	116.193	0.7	122.28	0.14
IODP 306	1314	A	8	3	124	65.89	838.926	1.018	1046	322.817	0.62	624.805	0.2	162.064	0.67	98.7004	0.08
IODP 306	1314	A	8	4	16	66.31	842.038	1.015	743	243.444	1.55	458.867	0.04	128.544	0.69	40.5991	0.05
IODP 306	1314	A	8	4	56	66.71	845.003	1.003	783	234.921	0.57	474.534	0.09	101.851	0.38	73.6487	0.05
IODP 306	1314	A	8	4	96	67.11	847.967	1.006	795	227.546	0.38	451.171	0.04	116.368	0.53	116.647	0.09
IODP 306	1314	A	8	4	136	67.51	850.932	1.007	620	118.733	0.21	420.474	0.11	106.283	0.88	81.0864	0.11
IODP 306	1314	A	8	5	28	67.93	854.045	1.014	784	187.905	0.42	491.716	0.02	161.995	0.64	104.368	0.06
IODP 306	1314	A	8	5	68	68.33	857.009	1.009	706	218.173	1.24	395.805	0.08	153.809	0.16	92.0328	0.09
IODP 306	1314	A	8	5	108	68.73	865.206	1.008	398	57.3624	0.86	230.742	0.08	171.756	0.72	109.641	0.03
IODP 306	1314	A	8	6	0	69.15	877.648	1.003	451	78.8347	0.5	258.445	0.11	103.48	0.25	113.382	0.06
IODP 306	1314	A	8	6	40	69.55	887.196	1	687	126.784	1	444.127	0.04	152.021	0.22	115.709	0.01
IODP 306	1314	C	8	2	96	69.86	894.596	1.01	668	130.352	0.71	435.72	0.27	178.573	0.24	101.881	0.13
IODP 306	1314	C	8	2	136	70.26	904.145	1.002	526	105.435	0.28	317.008	0.18	212.108	0.67	103.515	0.05
IODP 306	1314	C	8	3	28	70.68	914.17	1.017	603	116.849	0.78	364.404	0.18	99.1687	0.33	121.302	0.12
IODP 306	1314	C	8	3	68	71.08	922.32	1.012	621	181.901	0.91	363.155	0.17	131.503	0.47	76.1594	0.08
IODP 306	1314	C	8	3	108	71.48	925.961	1.009	715	140.65	0.85	458.333	0.08	174.535	0.19	115.738	0.04
IODP 306	1314	C	8	4	0	71.9	929.734	1.007	473	118.236	1.21	256.559	0.27	153.358	0.8	97.7894	0.05
IODP 306	1314	C	8	4	40	72.3	932.525	1.019	674	91.1069	0.46	468.274	0.36	191.31	0.11	114.199	0.12
IODP 306	1314	C	8	4	80	72.7	935.316	1.004	946	267.245	1.35	587.225	0.2	168.791	0.98	91.3993	0.15
IODP 306	1314	C	8	4	120	73.1	938.108	1.001	767	203.465	0.68	489.069	0.09	246.651	0.31	74.1297	0.14
IODP 306	1314	C	8	5	12	73.52	941.039	1.017	746	244.377	0.4	435.158	0.15	153.746	0.64	66.3361	0.15
IODP 306	1314	C	8	5	52	73.92	943.83	1.002	821	255.237	0.43	492.131	0.1	128.763	0.19	74.0396	0.02
IODP 306	1314	C	8	5	92	74.32	946.621	1	803	218.462	0.56	449.711	0.11	162.611	0.6	134.513	0.05
IODP 306	1314	C	8	5	132	74.72	949.412	1.008	685	146.125	1.02	435.646	0.06	98.8262	0.99	102.751	0.12
IODP 306	1314	C	8	6	24	75.14	954.44	1.003	619	76.7381	1.4	436.186	0.21	184.731	0.88	106.318	0.12
IODP 306	1314	C	8	6	64	75.54	963.332	1.017	687	109.986	0.44	464.644	0.15	185.765	0.37	112.252	0.04
IODP 306	1314	C	8	6	96	75.86	967.136	1.005	821	174.204	0.27	566.105	0.07	131.728	0.67	80.5677	0.08
IODP 306	1314	B	9	1	116	76.26	971.892	1.002	661	200.847	0.84	363.223	0.12	158.189	1.02	96.7462	0.1
IODP 306	1314	B	9	1	120	76.3	972.367	1.005	743	236.069	1.18	392.414	0.18	128.216	1.03	114.485	0.11
IODP 306	1314	B	9	2	8	76.68	976.885	1.014	685	194.62	0.67	471.517	0.11	151.595	0.55	18.5517	0.07
IODP 306	1314	B	9	2	48	77.08	981.641	1.007	624	102.718	0.54	473.04	0.14	128.919	0.53	47.9171	0.14
IODP 306	1314	B	9	2	88	77.48	986.397	1.01	636	197.072	1.47	352.953	0.21	171.14	0.59	86.1688	0.04
IODP 306	1314	B	9	2	128	77.88	990.367	1.017	474	194.554	1.06	182.028	0.19	179.453	0.62	97.3738	0.05
IODP 306	1314	B	9	3	16	78.26	993.803	1.013	780	258.566	1.33	434.59	0.16	130.541	0.78	86.6962	0.2
IODP 306	1314	B	9	3	56	78.66	997.42	1.002	635	216.521	0.59	341.399	0.07	117.437	0.18	77.2419	0.05
IODP 306	1314	B	9	3	96	79.06	1001.04	1.01	668	201.871	1.01	362.825	0.05	245.461	0.96	103.436	0.11
IODP 306	1314	B	9	3	136	79.46	1004.88	1.005	748	180.109	0.75	494.369	0.14	135.48	0.43	73.9539	0.05
IODP 306	1314	B	9	4	24	79.84	1010.12	1.018	641	147.215	0.99	387.517	0.11	159.141	0.35	106.606	0.11
IODP 306	1314	B	9	4	64	80.24	1015.63	1.018	1347	373.277	1.56	884.871	0.18	160.604	0.87	88.8175	0.1
IODP 306	1314	B	9	4	104	80.64	1021.15	1.015	447	117.055	0.94	231.929	0.27	164.858	0.27	98.3415	0.18
IODP 306	1314	B	9	4	144	81.04	1026.66	1.019	609	155.102	0.76	372.664	0.25	156.323	0.62	80.8437	0.08
IODP 306	1314	B	9	5	32	81.42	1031.9	1.001	759	263.636	2.71	386.955	0.1	186.08	0.55	108.48	0.21
IODP 306	1314	B	9	5	72	81.82	1037.42	1.01	830	210.336	1.53	510.984	0.08	186.72	0.57	108.243	0.09
IODP 306	1314	B	9	5	112	82.22	1042.93	1.008	741	196.428	0.64	474.721	0.13	264.411	1	69.364	0.02
IODP 306	1314	B	9	6	0	82.6	1048.17	1.007	729	124.513	0.57	486.57	0.2	240.005	0.54	117.626	0.1
IODP 306	1314	B	9	6	40	83	1053.69	1.01	440	67.4709	0.91	245.374	0.18	148.591	0.27	127.605	0.19
IODP 306	1314	B	9	6	80	83.4	1059.2	1.014	533	145.729	0.48	283.262	0.17	135.832	0.85	103.998	0.07
IODP 306	1314	C	9	4	80	83.8	1064.72	1.007	809	257.294	1.82	467.002	0.05	188.688	0.16	85.1081	0.12
IODP 306	1314	C	9	4	112	84.12	1069.13	1.017	754	292.781	0.99	391.675	0.05	125.293	0.14	69.7127	0.08
