# Supplementary material for: Glacial dysoxia in the deep subpolar North Atlantic during the Mid-Pleistocene Transition
Source: Nat Commun. 2026 Apr 24;17:3748. doi: 10.1038/s41467-026-71268-4 (PMC13109349; doi:10.1038/s41467-026-71268-4)
Supplement: Supplementary file 5 — Supplementary Data 3 [file 41467_2026_71268_MOESM5_ESM.xlsx]

## Sheet: Supplementary Table 3. Benthic 
Expedition	Site	H	Core	Section	Top (cm)	Depth (mcd)	Age (kyr)	Astrononion echolsi Kennett, 1967 (# individuals)	Cibicidoides wuellerstorfi (Schwager, 1866) (# individuals)	Gyroidina umbonata (Silvestri, 1898) (# individuals)	Total benthic foraminifera counted (# individuals)
IODP 306	1314	B	7	5	8	60.08	780.424	62	1	4	310		0.322581
IODP 306	1314	B	7	5	16	60.16	781.116	59	2	1	268		0.746269
IODP 306	1314	B	7	5	20	60.2	781.462	45	1	4	282		0.35461
IODP 306	1314	B	7	5	24	60.24	781.462	25	1	1	186		0.537634
IODP 306	1314	B	7	5	36	60.36	782.846	10	0	4	239		0
IODP 306	1314	B	7	5	40	60.4	783.192	24	1	2	337		0.296736
IODP 306	1314	B	7	5	48	60.48	783.883	37	1		226		0.442478
IODP 306	1314	B	7	5	56	60.56	784.575	64	0	1	248		0
IODP 306	1314	B	7	5	60	60.6	784.921	29	0		205		0
IODP 306	1314	B	7	5	68	60.68	785.613	26	0	2	230		0
IODP 306	1314	B	7	5	76	60.76	786.305	5	0	5	299		0
IODP 306	1314	B	7	5	80	60.8	786.651	7	2	1	255		0.784314
IODP 306	1314	B	7	5	88	60.88	787.343	4	1	1	298		0.33557
IODP 306	1314	B	7	5	96	60.96	788.035	14	0		324		0
IODP 306	1314	B	7	5	100	61	788.381	12	3	2	252		1.19048
IODP 306	1314	B	7	5	108	61.08	789.073	16	3	2	192		1.5625
IODP 306	1314	B	7	5	116	61.16	789.765	35	4		236		1.69492
IODP 306	1314	B	7	5	120	61.2	790.111	39	3	2	194		1.54639
IODP 306	1314	B	7	5	128	61.28	790.803	57	4	3	305		1.31148
IODP 306	1314	B	7	5	136	61.36	791.495	63	11	8	338		3.25444
IODP 306	1314	B	7	5	140	61.4	791.841	53	9	14	362		2.48619
IODP 306	1314	B	7	5	148	61.48	792.533	52	24	11	588		4.08163
IODP 306	1314	B	7	6	0	61.5	792.706	17	23	2	425		5.41176
IODP 306	1314	B	7	6	8	61.58	793.398	4	17	1	214		7.94393
IODP 306	1314	B	7	6	20	61.7	794.435	6	9		268		3.35821
IODP 306	1314	B	7	6	28	61.78	795.127	11	13	1	278		4.67626
IODP 306	1314	B	7	6	40	61.9	798.782	23	11		330		3.33333
IODP 306	1314	B	7	6	48	61.98	801.439	12	6	2	304		1.97368
IODP 306	1314	B	7	6	60	62.1	805.425	13	5	3	242		2.06612
IODP 306	1314	B	7	6	68	62.18	807.619	6	16	2	278		5.7554
IODP 306	1314	B	7	6	80	62.3	809.053	2	9		209		4.30622
IODP 306	1314	B	7	6	88	62.38	810.009	3	8	3	183		4.37158
IODP 306	1314	C	7	4	96	62.46	810.965	2	16		188		8.51064
IODP 306	1314	C	7	4	104	62.54	811.922	4	14		230		6.08696
IODP 306	1314	C	7	4	116	62.66	813.356	7	20		336		5.95238
IODP 306	1314	C	7	4	124	62.74	814.312	12	24		273		8.79121
IODP 306	1314	C	7	4	136	62.86	815.746	22	20	1	329		6.07903
IODP 306	1314	C	7	4	144	62.94	816.703	17	5	2	224		2.23214
IODP 306	1314	C	7	5	4	63.04	817.803	14	21		278		7.55396
IODP 306	1314	C	7	5	12	63.12	818.396	33	8		218		3.66972
IODP 306	1314	C	7	5	24	63.24	819.286	39	3	2	230		1.30435
IODP 306	1314	C	7	5	32	63.32	819.878	38	12		292		4.10959
IODP 306	1314	C	7	5	44	63.44	820.768	5	13	1	396		3.28283
IODP 306	1314	C	7	5	52	63.52	821.361	2	17	2	272		6.25
IODP 306	1314	C	7	5	64	63.64	822.25	4	5	8	202		2.47525
IODP 306	1314	C	7	5	72	63.72	822.843	25	6	13	285		2.10526
IODP 306	1314	C	7	5	84	63.84	823.732	25	5	2	248		2.01613
IODP 306	1314	C	7	5	96	63.96	824.622	42	4	1	245		1.63265
IODP 306	1314	C	7	5	112	64.12	825.808	40	6		242		2.47934
IODP 306	1314	C	7	5	120	64.2	826.4	41	2	5	229		0.873362
IODP 306	1314	C	7	5	128	64.28	826.993	33	5	5	241		2.07469
IODP 306	1314	C	7	5	136	64.36	827.586	15	4	2	356		1.1236
IODP 306	1314	C	7	5	144	64.44	828.179	15	13		297		4.3771
IODP 306	1314	C	7	6	0	64.5	828.624	15	2		192		1.04167
IODP 306	1314	C	7	6	8	64.58	829.217	12	4	2	190		2.10526
IODP 306	1314	C	7	6	16	64.66	829.81	8	7		224		3.125
IODP 306	1314	C	7	6	24	64.74	830.403	43	3		272		1.10294
IODP 306	1314	C	7	6	36	64.86	831.292	17	1		222		0.45045
IODP 306	1314	C	7	6	48	64.98	832.181	3	6		213		2.8169
IODP 306	1314	C	7	6	56	65.06	832.774		5	1	206		2.42718
IODP 306	1314	C	7	6	64	65.14	833.367	2	4		230		1.73913
IODP 306	1314	C	7	6	72	65.22	833.96	1	2		261		0.766284
IODP 306	1314	C	7	6	80	65.3	834.553	1	9		248		3.62903
IODP 306	1314	C	7	6	88	65.38	835.146		7		225		3.11111
IODP 306	1314	C	7	6	96	65.46	835.739		3		155		1.93548
IODP 306	1314	C	7	6	104	65.54	836.332	2	4		172		2.32558
IODP 306	1314	C	7	6	112	65.62	836.925	1	2		221		0.904977
IODP 306	1314	C	7	6	120	65.7	837.517		2		97		2.06186
IODP 306	1314	C	7	6	128	65.78	838.11		1		178		0.561798
IODP 306	1314	A	8	3	104	65.69	837.443	1	0		139		0
IODP 306	1314	A	8	3	112	65.77	838.036	1	3		218		1.37615
IODP 306	1314	A	8	3	120	65.85	838.629		2		272		0.735294
IODP 306	1314	A	8	3	128	65.93	839.222		2		158		1.26582
IODP 306	1314	A	8	3	136	66.01	839.815	2	3	1	243		1.23457
IODP 306	1314	A	8	3	144	66.09	840.408	1	5		289		1.7301
IODP 306	1314	A	8	4	0	66.15	840.853		5	1	213		2.34742
IODP 306	1314	A	8	4	8	66.23	841.445	4	10	19	281		3.55872
IODP 306	1314	A	8	4	16	66.31	842.038	1	28		230		12.1739
IODP 306	1314	A	8	4	24	66.39	842.631		18	7	228		7.89474
IODP 306	1314	A	8	4	32	66.47	843.224	1	13	17	283		4.59364
IODP 306	1314	A	8	4	40	66.55	843.817	1	10	18	191		5.2356
IODP 306	1314	A	8	4	48	66.63	844.41		10	1	194		5.15464
IODP 306	1314	A	8	4	56	66.71	845.003		7	11	203		3.44828
IODP 306	1314	A	8	4	64	66.79	845.596		4	21	197		2.03046
IODP 306	1314	A	8	4	72	66.87	846.189		1	41	256		0.390625
IODP 306	1314	A	8	4	80	66.95	846.782	1	0	11	251		0
IODP 306	1314	A	8	4	88	67.03	847.374		5	14	264		1.89394
IODP 306	1314	A	8	4	96	67.11	847.967		4	7	230		1.73913
IODP 306	1314	A	8	4	104	67.19	848.56		16	2	264		6.06061
IODP 306	1314	A	8	4	112	67.27	849.153		5	5	266		1.8797
IODP 306	1314	A	8	4	120	67.35	849.746		4	9	208		1.92308
IODP 306	1314	A	8	4	128	67.43	850.339		7	8	262		2.67176
IODP 306	1314	A	8	4	136	67.51	850.932		5	3	255		1.96078
IODP 306	1314	A	8	4	144	67.59	851.525		4	3	246		1.62602
IODP 306	1314	A	8	5	0	67.65	851.969		4	3	339		1.17994
IODP 306	1314	A	8	5	8	67.73	852.562		2	1	270		0.740741
IODP 306	1314	A	8	5	16	67.81	853.155		1		244		0.409836
IODP 306	1314	A	8	5	24	67.89	853.748	1	1	1	238		0.420168
IODP 306	1314	A	8	5	32	67.97	854.341	2	6	2	389		1.54242
IODP 306	1314	A	8	5	40	68.05	854.934		1		189		0.529101
IODP 306	1314	A	8	5	44	68.09	854.934	1	4		240		1.66667
IODP 306	1314	A	8	5	56	68.21	856.12	1	0	1	201		0
IODP 306	1314	A	8	5	64	68.29	856.713		0	1	216		0
IODP 306	1314	A	8	5	72	68.37	857.306		0		171		0
IODP 306	1314	A	8	5	80	68.45	857.899		5	2	199		2.51256
IODP 306	1314	A	8	5	88	68.53	858.491		0	14	173		0
IODP 306	1314	A	8	5	96	68.61	860.838		0	5	67		0
IODP 306	1314	A	8	5	104	68.69	863.75		0		6		0
IODP 306	1314	A	8	5	112	68.77	866.662		5	4	294		1.70068
IODP 306	1314	A	8	5	120	68.85	869.575		8		269		2.97398
IODP 306	1314	A	8	5	128	68.93	872.396		6		275		2.18182
IODP 306	1314	A	8	5	136	69.01	874.306		5		263		1.90114
IODP 306	1314	A	8	5	144	69.09	876.216	2	6		231		2.5974
IODP 306	1314	A	8	6	0	69.15	877.648		8		244		3.27869
IODP 306	1314	A	8	6	8	69.23	879.558	1	0		195		0
IODP 306	1314	A	8	6	16	69.31	881.467	2	4		212		1.88679
IODP 306	1314	A	8	6	24	69.39	883.377		12		257		4.66926
IODP 306	1314	A	8	6	32	69.47	885.287		5	1	221		2.26244
IODP 306	1314	A	8	6	40	69.55	887.196		15		223		6.72646
IODP 306	1314	A	8	6	48	69.63	889.106		4	1	139		2.8777
IODP 306	1314	C	8	2	80	69.7	890.777		9	36	265		3.39623
IODP 306	1314	C	8	2	88	69.78	892.687		4	47	336		1.19048
IODP 306	1314	C	8	2	96	69.86	894.596		2	31	263		0.760456
IODP 306	1314	C	8	2	104	69.94	896.506		3	28	252		1.19048
IODP 306	1314	C	8	2	112	70.02	898.416		4	53	329		1.21581
IODP 306	1314	C	8	2	120	70.1	900.325		3	57	347		0.864553
IODP 306	1314	C	8	2	128	70.18	902.235		8	41	466		1.71674
IODP 306	1314	C	8	2	136	70.26	904.145		8	13	263		3.04183
IODP 306	1314	C	8	2	144	70.34	906.054	1	13	4	273		4.7619
IODP 306	1314	C	8	3	0	70.4	907.486		7	24	237		2.95359
IODP 306	1314	C	8	3	8	70.48	909.396	1	6	26	218		2.75229
IODP 306	1314	C	8	3	16	70.56	911.306		1	35	236		0.423729
IODP 306	1314	C	8	3	24	70.64	913.215		2	49	415		0.481928
IODP 306	1314	C	8	3	32	70.72	915.125		4	20	215		1.86047
IODP 306	1314	C	8	3	40	70.8	917.035		0	12	219		0
IODP 306	1314	C	8	3	48	70.88	918.944		11	11	319		3.44828
IODP 306	1314	C	8	3	56	70.96	920.854		4	2	117		3.4188
IODP 306	1314	C	8	3	64	71.04	921.956		8	1	442		1.80995
IODP 306	1314	C	8	3	72	71.12	922.684		3	3	208		1.44231
IODP 306	1314	C	8	3	80	71.2	923.412	1	3	9	260		1.15385
IODP 306	1314	C	8	3	92	71.32	924.14	10	6		416		1.44231
IODP 306	1314	C	8	3	104	71.44	925.597	35	5	1	257		1.94553
IODP 306	1314	C	8	3	112	71.52	926.325	1	5	2	315		1.5873
IODP 306	1314	C	8	3	120	71.6	927.053	6	22	1	648		3.39506
IODP 306	1314	C	8	3	128	71.68	927.781	4	3	1	275		1.09091
IODP 306	1314	C	8	3	136	71.76	928.509	12	8	17	400		2
IODP 306	1314	C	8	3	144	71.84	929.237	28	4	3	357		1.12045
IODP 306	1314	C	8	4	0	71.9	929.734	43	6		275		2.18182
IODP 306	1314	C	8	4	8	71.98	930.292	29	6		252		2.38095
IODP 306	1314	C	8	4	16	72.06	930.85	26	13	1	221		5.88235
IODP 306	1314	C	8	4	24	72.14	931.409	37	5		218		2.29358
IODP 306	1314	C	8	4	32	72.22	931.967	29	9		210		4.28571
IODP 306	1314	C	8	4	40	72.3	932.525	23	6		208		2.88462
IODP 306	1314	C	8	4	48	72.38	933.083	21	18	2	229		7.86026
IODP 306	1314	C	8	4	56	72.46	933.642	24	22	1	242		9.09091
IODP 306	1314	C	8	4	64	72.54	934.2	19	11		244		4.5082
IODP 306	1314	C	8	4	72	72.62	934.758	13	9		327		2.75229
IODP 306	1314	C	8	4	80	72.7	935.316	18	2	3	241		0.829876
IODP 306	1314	C	8	4	88	72.78	935.875	23	2	11	227		0.881057
IODP 306	1314	C	8	4	96	72.86	936.433	29	0	16	263		0
IODP 306	1314	C	8	4	104	72.94	936.991	39	0	4	263		0
IODP 306	1314	C	8	4	112	73.02	937.55	33	0	1	202		0
IODP 306	1314	C	8	4	120	73.1	938.108	40	0		214		0
IODP 306	1314	C	8	4	128	73.18	938.666	49	0		248		0
IODP 306	1314	C	8	4	136	73.26	939.224	36	0		249		0
IODP 306	1314	C	8	4	144	73.34	939.783	45	0		263		0
IODP 306	1314	C	8	5	0	73.4	940.201	66	2		345		0.57971
IODP 306	1314	C	8	5	8	73.48	940.759	33	2		216		0.925926
IODP 306	1314	C	8	5	16	73.56	941.318	64	1		325		0.307692
IODP 306	1314	C	8	5	24	73.64	941.876	70	2		374		0.534759
IODP 306	1314	C	8	5	32	73.72	942.434	68	5		431		1.16009
IODP 306	1314	C	8	5	40	73.8	942.993	46	2		256		0.78125
IODP 306	1314	C	8	5	48	73.88	943.551	41	2		247		0.809717
IODP 306	1314	C	8	5	56	73.96	944.109	47	1		255		0.392157
IODP 306	1314	C	8	5	64	74.04	944.667	50	1		258		0.387597
IODP 306	1314	C	8	5	72	74.12	945.226	64	1		333		0.3003
IODP 306	1314	C	8	5	80	74.2	945.784	33	2		252		0.793651
IODP 306	1314	C	8	5	88	74.28	946.342	52	1		233		0.429185
IODP 306	1314	C	8	5	96	74.36	946.9	59	2		224		0.892857
IODP 306	1314	C	8	5	104	74.44	947.459	65	0		257		0
IODP 306	1314	C	8	5	112	74.52	948.017	71	1		268		0.373134
IODP 306	1314	C	8	5	120	74.6	948.575	33	4		260		1.53846
IODP 306	1314	C	8	5	128	74.68	949.133	36	0		261		0
IODP 306	1314	C	8	5	136	74.76	949.692	35	3		294		1.02041
IODP 306	1314	C	8	5	144	74.84	950.25	23	2		228		0.877193
IODP 306	1314	C	8	6	0	74.9	950.669	57	10	1	366		2.73224
IODP 306	1314	C	8	6	8	74.98	951.227	21	6		216		2.77778
IODP 306	1314	C	8	6	16	75.06	952.57	33	4		263		1.52091
IODP 306	1314	C	8	6	24	75.14	954.44	43	0		229		0
IODP 306	1314	C	8	6	32	75.22	956.31	17	0	1	238		0
IODP 306	1314	C	8	6	40	75.3	958.179		0		1		0
IODP 306	1314	C	8	6	48	75.38	960.049		0		1		0
IODP 306	1314	C	8	6	56	75.46	961.919	9	5		230		2.17391
IODP 306	1314	C	8	6	64	75.54	963.332	22	8	2	238		3.36134
IODP 306	1314	C	8	6	72	75.62	964.283	19	13		200		6.5
IODP 306	1314	C	8	6	80	75.7	965.234	33	10		285		3.50877
IODP 306	1314	C	8	6	88	75.78	966.185	29	21	2	276		7.6087
IODP 306	1314	C	8	6	96	75.86	967.136	30	20	5	257		7.7821
IODP 306	1314	C	8	7	4	75.94	968.087	28	4	29	246		1.62602
IODP 306	1314	C	8	7	12	76.02	969.038	32	8	39	254		3.14961
IODP 306	1314	C	8	7	20	76.1	969.99	49	3	27	230		1.30435
IODP 306	1314	B	9	1	108	76.18	970.941	65	7	8	350		2
IODP 306	1314	B	9	1	116	76.26	971.892	39	16		224		7.14286
IODP 306	1314	B	9	1	124	76.34	972.843	27	12		205		5.85366
IODP 306	1314	B	9	1	132	76.42	973.794	28	3	1	272		1.10294
IODP 306	1314	B	9	1	144	76.54	975.221	32	0		258		0
IODP 306	1314	B	9	2	4	76.64	976.41	21	4		393		1.01781
IODP 306	1314	B	9	2	12	76.72	977.361	39	4		382		1.04712
IODP 306	1314	B	9	2	20	76.8	978.312	26	16		278		5.7554
IODP 306	1314	B	9	2	28	76.88	979.263	14	7		196		3.57143
IODP 306	1314	B	9	2	36	76.96	980.214	21	9		237		3.79747
IODP 306	1314	B	9	2	44	77.04	981.165	31	16		227		7.04846
IODP 306	1314	B	9	2	52	77.12	982.117		0		27		0
IODP 306	1314	B	9	2	60	77.2	983.068	22	12	14	275		4.36364
IODP 306	1314	B	9	2	68	77.28	984.019	33	7	8	312		2.24359
IODP 306	1314	B	9	2	76	77.36	984.97	24	5	2	241		2.07469
IODP 306	1314	B	9	2	84	77.44	985.921	28	3	3	226		1.32743
IODP 306	1314	B	9	2	92	77.52	986.872	21	13	13	219		5.93607
IODP 306	1314	B	9	2	100	77.6	987.823	30	9	17	240		3.75
IODP 306	1314	B	9	2	108	77.68	988.558	21	11	3	298		3.69128
IODP 306	1314	B	9	2	116	77.76	989.282	23	12		268		4.47761
IODP 306	1314	B	9	2	124	77.84	990.005	31	12	1	277		4.33213
IODP 306	1314	B	9	2	132	77.92	990.728	22	14		311		4.50161
IODP 306	1314	B	9	2	140	78	991.452	15	5	1	248		2.01613
IODP 306	1314	B	9	2	148	78.08	992.175	5	10	11	250		4
IODP 306	1314	B	9	3	4	78.14	992.718	14	9	9	261		3.44828
IODP 306	1314	B	9	3	12	78.22	993.441	33	5	15	213		2.34742
IODP 306	1314	B	9	3	20	78.3	994.165	33	10	8	276		3.62319
IODP 306	1314	B	9	3	28	78.38	994.888	39	4	13	386		1.03627
IODP 306	1314	B	9	3	36	78.46	995.611	30	2	8	212		0.943396
IODP 306	1314	B	9	3	44	78.54	996.335	32	0	11	194		0
IODP 306	1314	B	9	3	52	78.62	997.058	40	2	15	223		0.896861
IODP 306	1314	B	9	3	60	78.7	997.782	39	1	12	227		0.440529
IODP 306	1314	B	9	3	68	78.78	998.505	65	2	8	235		0.851064
IODP 306	1314	B	9	3	76	78.86	999.228	41	0	11	246		0
IODP 306	1314	B	9	3	84	78.94	999.952	83	1	8	308		0.324675
IODP 306	1314	B	9	3	92	79.02	1000.67	36	0	6	197		0
IODP 306	1314	B	9	3	100	79.1	1001.4	48	3	1	194		1.54639
IODP 306	1314	B	9	3	108	79.18	1002.12	2	0		73		0
IODP 306	1314	B	9	3	116	79.26	1002.85	64	6	2	242		2.47934
IODP 306	1314	B	9	3	124	79.34	1003.57	47	8	10	424		1.88679
IODP 306	1314	B	9	3	132	79.42	1004.33	29	7	2	223		3.13901
IODP 306	1314	B	9	3	140	79.5	1005.43	35	3	3	262		1.14504
IODP 306	1314	B	9	3	148	79.58	1006.54	20	1	3	241		0.414938
IODP 306	1314	B	9	4	4	79.64	1007.36	32	0		216		0
IODP 306	1314	B	9	4	12	79.72	1008.47	27	2	1	230		0.869565
IODP 306	1314	B	9	4	20	79.8	1009.57	29	8	6	206		3.8835
IODP 306	1314	B	9	4	28	79.88	1010.67	22	0	7	240		0
IODP 306	1314	B	9	4	36	79.96	1011.77	45	4	3	183		2.18579
IODP 306	1314	B	9	4	44	80.04	1012.88	43	6	4	263		2.28137
IODP 306	1314	B	9	4	52	80.12	1013.98	51	2	6	267		0.749064
IODP 306	1314	B	9	4	60	80.2	1015.08	54	2	9	287		0.696864
IODP 306	1314	B	9	4	68	80.28	1016.19	39	0	11	233		0
IODP 306	1314	B	9	4	76	80.36	1017.29	50	2	7	242		0.826446
IODP 306	1314	B	9	4	84	80.44	1018.39	47	1	7	198		0.505051
IODP 306	1314	B	9	4	92	80.52	1019.5	42	2	6	249		0.803213
IODP 306	1314	B	9	4	100	80.6	1020.6	22	15	3	327		4.58716
IODP 306	1314	B	9	4	108	80.68	1021.7	20	8	2	198		4.0404
IODP 306	1314	B	9	4	116	80.76	1022.8	42	15	3	290		5.17241
IODP 306	1314	B	9	4	128	80.88	1024.46	42	4	10	225		1.77778
IODP 306	1314	B	9	4	136	80.96	1025.56	40	8	6	274		2.91971
IODP 306	1314	B	9	4	144	81.04	1026.66	64	6	26	424		1.41509
IODP 306	1314	B	9	5	4	81.14	1028.04	36	1	19	208		0.480769
IODP 306	1314	B	9	5	12	81.22	1029.15	48	5	8	226		2.21239
IODP 306	1314	B	9	5	20	81.3	1030.25	34	0	4	291		0
IODP 306	1314	B	9	5	28	81.38	1031.35	25	2	2	181		1.10497
IODP 306	1314	B	9	5	36	81.46	1032.45	38	1	13	195		0.512821
IODP 306	1314	B	9	5	44	81.54	1033.56	33	6	18	202		2.9703
IODP 306	1314	B	9	5	52	81.62	1034.66	39	9	32	305		2.95082
IODP 306	1314	B	9	5	60	81.7	1035.76	31	15	28	335		4.47761
IODP 306	1314	B	9	5	68	81.78	1036.87	26	0	42	229		0
IODP 306	1314	B	9	5	76	81.86	1037.97	25	2	33	267		0.749064
IODP 306	1314	B	9	5	84	81.94	1039.07	27	1	26	273		0.3663
IODP 306	1314	B	9	5	92	82.02	1040.18	35	4	51	363		1.10193
IODP 306	1314	B	9	5	100	82.1	1041.28	38	1	41	392		0.255102
IODP 306	1314	B	9	5	108	82.18	1042.38	49	3	19	211		1.4218
IODP 306	1314	B	9	5	116	82.26	1043.48	32	7	6	197		3.5533
IODP 306	1314	B	9	5	124	82.34	1044.59	14	6	12	181		3.31492
IODP 306	1314	B	9	5	132	82.42	1045.69	18	2	8	231		0.865801
IODP 306	1314	B	9	5	140	82.5	1046.79	10	6	8	261		2.29885
IODP 306	1314	B	9	5	148	82.58	1047.9	8	6	7	251		2.39044
IODP 306	1314	B	9	6	4	82.64	1048.72	9	6	4	199		3.01508
IODP 306	1314	B	9	6	12	82.72	1049.83	2	6	1	205		2.92683
IODP 306	1314	B	9	6	20	82.8	1050.93	3	1	1	195		0.512821
IODP 306	1314	B	9	6	28	82.88	1052.03	2	13		369		3.52304
IODP 306	1314	B	9	6	36	82.96	1053.13		3		202		1.48515
IODP 306	1314	B	9	6	44	83.04	1054.24		1		168		0.595238
IODP 306	1314	B	9	6	52	83.12	1055.34		5		185		2.7027
IODP 306	1314	B	9	6	60	83.2	1056.44	2	4		219		1.82648
IODP 306	1314	B	9	6	68	83.28	1057.55	19	11		296		3.71622
IODP 306	1314	B	9	6	76	83.36	1058.65	5	8	1	319		2.50784
IODP 306	1314	B	9	6	84	83.44	1059.75	4	15	16	194		7.73196
IODP 306	1314	B	9	6	92	83.52	1060.86	10	8	18	186		4.30108
IODP 306	1314	B	9	6	100	83.6	1061.96	5	7	11	228		3.07018
IODP 306	1314	B	9	6	108	83.68	1063.06	12	2	8	222		0.900901
IODP 306	1314	C	9	4	76	83.76	1064.16	10	1	15	196		0.510204
