# Supplementary material for: Glacial dysoxia in the deep subpolar North Atlantic during the Mid-Pleistocene Transition
Source: Nat Commun. 2026 Apr 24;17:3748. doi: 10.1038/s41467-026-71268-4 (PMC13109349; doi:10.1038/s41467-026-71268-4)
Supplement: Supplementary file 6 — Supplementary Data 4 [file 41467_2026_71268_MOESM6_ESM.xlsx]

## Sheet: Supplementary Table 4. Organic 
Expedition	Site	H	Core	Section	Top (cm)	Depth (mcd)	Age (kyr)	Organic C (%)
IODP 306	1314	B	7	5	2	60.02	779.905	0.295119
IODP 306	1314	B	7	5	6	60.06	780.251	0.516818
IODP 306	1314	B	7	5	10	60.1	780.597	0.353408
IODP 306	1314	B	7	5	14	60.14	780.943	0.388322
IODP 306	1314	B	7	5	18	60.18	781.289	0.22278
IODP 306	1314	B	7	5	22	60.22	781.635	0.577141
IODP 306	1314	B	7	5	26	60.26	781.981	0.366996
IODP 306	1314	B	7	5	30	60.3	782.327	0.366996
IODP 306	1314	B	7	5	34	60.34	782.673	0.323823
IODP 306	1314	B	7	5	38	60.38	783.019	0.323823
IODP 306	1314	B	7	5	42	60.42	783.365	0.30458
IODP 306	1314	B	7	5	46	60.46	783.71	0.541629
IODP 306	1314	B	7	5	50	60.5	784.056	0.541629
IODP 306	1314	B	7	5	54	60.54	784.402	0.495176
IODP 306	1314	B	7	5	58	60.58	784.748	0.411514
IODP 306	1314	B	7	5	62	60.62	785.094	0.424942
IODP 306	1314	B	7	5	66	60.66	785.44	0.36844
IODP 306	1314	B	7	5	70	60.7	785.786	0.531705
IODP 306	1314	B	7	5	74	60.74	786.132	0.346893
IODP 306	1314	B	7	5	78	60.78	786.478	0.33119
IODP 306	1314	B	7	5	82	60.82	786.824	0.0869692
IODP 306	1314	B	7	5	86	60.86	787.17	0.37419
IODP 306	1314	B	7	5	90	60.9	787.516	0.341093
IODP 306	1314	B	7	5	98	60.98	788.208	0.450404
IODP 306	1314	B	7	5	102	61.02	788.554	0.496608
IODP 306	1314	B	7	5	106	61.06	788.9	0.38397
IODP 306	1314	B	7	5	110	61.1	789.246	0.652415
IODP 306	1314	B	7	5	114	61.14	789.592	0.336918
IODP 306	1314	B	7	5	118	61.18	789.938	0.323034
IODP 306	1314	B	7	5	122	61.22	790.284	0.3207
IODP 306	1314	B	7	5	126	61.26	790.63	0.548547
IODP 306	1314	B	7	5	130	61.3	790.976	0.392331
IODP 306	1314	B	7	5	134	61.34	791.322	0.425117
IODP 306	1314	B	7	5	138	61.38	791.668	0.361036
IODP 306	1314	B	7	5	142	61.42	792.014	0.303159
IODP 306	1314	B	7	5	146	61.46	792.36	0.276046
IODP 306	1314	B	7	6	6	61.56	793.225	0.20289
IODP 306	1314	B	7	6	10	61.6	793.571	0.317997
IODP 306	1314	B	7	6	14	61.64	793.917	0.226636
IODP 306	1314	B	7	6	18	61.68	794.263	0.226636
IODP 306	1314	B	7	6	22	61.72	794.608	0.282886
IODP 306	1314	B	7	6	26	61.76	794.954	0.37624
IODP 306	1314	B	7	6	30	61.8	795.46	0.200169
IODP 306	1314	B	7	6	34	61.84	796.789	0.166031
IODP 306	1314	B	7	6	38	61.88	798.117	0.0845753
IODP 306	1314	B	7	6	42	61.92	799.446	0.0994019
IODP 306	1314	B	7	6	46	61.96	800.775	0.1095
IODP 306	1314	B	7	6	54	62.04	803.432	0.167685
IODP 306	1314	B	7	6	58	62.08	804.761	0.127649
IODP 306	1314	B	7	6	62	62.12	806.089	0.0349593
IODP 306	1314	B	7	6	66	62.16	807.38	0.110261
IODP 306	1314	B	7	6	70	62.2	807.858	0.15868
IODP 306	1314	B	7	6	74	62.24	808.336	0.0849377
IODP 306	1314	B	7	6	78	62.28	808.814	0.00681144
IODP 306	1314	B	7	6	82	62.32	809.292	0.111887
IODP 306	1314	B	7	6	90	62.4	810.248	0.114904
IODP 306	1314	B	7	6	94	62.44	810.726	0.169033
IODP 306	1314	C	7	4	98	62.48	811.204	0.105926
IODP 306	1314	C	7	4	102	62.52	811.682	0.0903459
IODP 306	1314	C	7	4	106	62.56	812.161	0.119936
IODP 306	1314	C	7	4	110	62.6	812.639	0.205327
IODP 306	1314	C	7	4	114	62.64	813.117	0.14592
IODP 306	1314	C	7	4	118	62.68	813.595	0.231982
IODP 306	1314	C	7	4	122	62.72	814.073	0.32831
IODP 306	1314	C	7	4	126	62.76	814.551	0.22929
IODP 306	1314	C	7	4	130	62.8	815.029	0.175623
IODP 306	1314	C	7	4	134	62.84	815.507	0.269466
IODP 306	1314	C	7	4	138	62.88	815.985	0.26411
IODP 306	1314	C	7	4	142	62.92	816.463	0.143389
IODP 306	1314	C	7	4	146	62.96	816.942	0.304575
IODP 306	1314	C	7	5	2	63.02	817.655	0.233006
IODP 306	1314	C	7	5	6	63.06	817.952	0.215941
IODP 306	1314	C	7	5	10	63.1	818.248	0.313123
IODP 306	1314	C	7	5	14	63.14	818.544	0.154143
IODP 306	1314	C	7	5	22	63.22	819.137	0.28142
IODP 306	1314	C	7	5	26	63.26	819.434	0.205218
IODP 306	1314	C	7	5	30	63.3	819.73	0.277999
IODP 306	1314	C	7	5	34	63.34	820.027	0.143019
IODP 306	1314	C	7	5	38	63.38	820.323	0.194168
IODP 306	1314	C	7	5	42	63.42	820.62	0.181606
IODP 306	1314	C	7	5	46	63.46	820.916	0.217827
IODP 306	1314	C	7	5	50	63.5	821.213	0.256448
IODP 306	1314	C	7	5	54	63.54	821.509	0.256448
IODP 306	1314	C	7	5	58	63.58	821.805	0.19396
IODP 306	1314	C	7	5	62	63.62	822.102	0.253202
IODP 306	1314	C	7	5	66	63.66	822.398	0.238453
IODP 306	1314	C	7	5	70	63.7	822.695	0.26165
IODP 306	1314	C	7	5	74	63.74	822.991	0.196275
IODP 306	1314	C	7	5	78	63.78	823.288	0.422205
IODP 306	1314	C	7	5	82	63.82	823.584	0.242699
IODP 306	1314	C	7	5	86	63.86	823.881	0.292715
IODP 306	1314	C	7	5	90	63.9	824.177	0.277845
IODP 306	1314	C	7	5	102	64.02	825.066	0.353262
IODP 306	1314	C	7	5	106	64.06	825.363	0.211436
IODP 306	1314	C	7	5	110	64.1	825.659	0.360695
IODP 306	1314	C	7	5	114	64.14	825.956	0.20153
IODP 306	1314	C	7	5	118	64.18	826.252	0.165696
IODP 306	1314	C	7	5	122	64.22	826.549	0.199034
IODP 306	1314	C	7	5	126	64.26	826.845	0.136758
IODP 306	1314	C	7	5	130	64.3	827.142	0.208024
IODP 306	1314	C	7	5	134	64.34	827.438	0.12673
IODP 306	1314	C	7	5	138	64.38	827.734	0.221416
IODP 306	1314	C	7	5	142	64.42	828.031	0.28046
IODP 306	1314	C	7	5	146	64.46	828.327	0.767047
IODP 306	1314	C	7	6	2	64.52	828.772	0.213568
IODP 306	1314	C	7	6	6	64.56	829.069	0.235408
IODP 306	1314	C	7	6	10	64.6	829.365	0.199577
IODP 306	1314	C	7	6	14	64.64	829.661	0.239322
IODP 306	1314	C	7	6	18	64.68	829.958	0.293932
IODP 306	1314	C	7	6	22	64.72	830.254	0.254128
IODP 306	1314	C	7	6	26	64.76	830.551	0.177013
IODP 306	1314	C	7	6	30	64.8	830.847	0.217858
IODP 306	1314	C	7	6	34	64.84	831.144	0.241063
IODP 306	1314	C	7	6	38	64.88	831.44	0.250516
IODP 306	1314	C	7	6	42	64.92	831.737	0.501454
IODP 306	1314	C	7	6	46	64.96	832.033	0.292792
IODP 306	1314	C	7	6	50	65	832.33	0.194965
IODP 306	1314	C	7	6	54	65.04	832.626	0.176477
IODP 306	1314	C	7	6	58	65.08	832.922	0.192923
IODP 306	1314	C	7	6	62	65.12	833.219	0.17492
IODP 306	1314	C	7	6	66	65.16	833.515	0.141074
IODP 306	1314	C	7	6	74	65.24	834.108	0.225452
IODP 306	1314	C	7	6	78	65.28	834.405	0.243076
IODP 306	1314	C	7	6	82	65.32	834.701	0.335602
IODP 306	1314	C	7	6	86	65.36	834.998	0.324086
IODP 306	1314	C	7	6	90	65.4	835.294	0.414367
IODP 306	1314	C	7	6	98	65.48	835.887	0.226632
IODP 306	1314	C	7	6	102	65.52	836.183	0.299145
IODP 306	1314	C	7	6	106	65.56	836.48	0.303689
IODP 306	1314	C	7	6	110	65.6	836.776	0.667526
IODP 306	1314	C	7	6	117	65.67	837.295	0.374403
IODP 306	1314	C	7	6	118	65.68	837.369	0.425121
IODP 306	1314	C	7	6	121	65.71	837.592	0.437638
IODP 306	1314	C	7	6	122	65.72	837.666	0.41598
IODP 306	1314	C	7	6	125	65.75	837.888	0.336195
IODP 306	1314	C	7	6	126	65.76	837.962	0.415073
IODP 306	1314	C	7	6	129	65.79	838.184	0.71003
IODP 306	1314	A	8	3	118	65.83	838.481	0.259447
IODP 306	1314	A	8	3	122	65.87	838.777	0.315286
IODP 306	1314	A	8	3	126	65.91	839.074	0.223182
IODP 306	1314	A	8	3	130	65.95	839.37	0.249038
IODP 306	1314	A	8	3	134	65.99	839.667	0.232047
IODP 306	1314	A	8	3	138	66.03	839.963	0.235501
IODP 306	1314	A	8	3	142	66.07	840.26	0.21607
IODP 306	1314	A	8	3	148	66.13	840.704	0.251685
IODP 306	1314	A	8	4	2	66.17	841.001	0.181108
IODP 306	1314	A	8	4	10	66.25	841.594	0.135739
IODP 306	1314	A	8	4	14	66.29	841.89	0.207775
IODP 306	1314	A	8	4	22	66.37	842.483	0.280807
IODP 306	1314	A	8	4	26	66.41	842.779	0.137043
IODP 306	1314	A	8	4	30	66.45	843.076	0.226308
IODP 306	1314	A	8	4	34	66.49	843.372	0.138994
IODP 306	1314	A	8	4	38	66.53	843.669	0.156491
IODP 306	1314	A	8	4	42	66.57	843.965	0.173131
IODP 306	1314	A	8	4	46	66.61	844.262	0.183823
IODP 306	1314	A	8	4	50	66.65	844.558	0.131417
IODP 306	1314	A	8	4	54	66.69	844.855	0.112036
IODP 306	1314	A	8	4	58	66.73	845.151	0.219626
IODP 306	1314	A	8	4	62	66.77	845.448	0.174318
IODP 306	1314	A	8	4	66	66.81	845.744	0.208852
IODP 306	1314	A	8	4	70	66.85	846.04	0.291154
IODP 306	1314	A	8	4	74	66.89	846.337	0.294971
IODP 306	1314	A	8	4	78	66.93	846.633	0.215695
IODP 306	1314	A	8	4	82	66.97	846.93	0.173161
IODP 306	1314	A	8	4	86	67.01	847.226	0.252403
IODP 306	1314	A	8	4	90	67.05	847.523	0.206888
IODP 306	1314	A	8	4	94	67.09	847.819	0.279608
IODP 306	1314	A	8	4	98	67.13	848.116	0.241606
IODP 306	1314	A	8	4	102	67.17	848.412	0.630304
IODP 306	1314	A	8	4	106	67.21	848.709	0.565414
IODP 306	1314	A	8	4	110	67.25	849.005	0.565414
IODP 306	1314	A	8	4	114	67.29	849.301	0.207909
IODP 306	1314	A	8	4	118	67.33	849.598	0.379225
IODP 306	1314	A	8	4	122	67.37	849.894	0.419275
IODP 306	1314	A	8	4	126	67.41	850.191	0.276748
IODP 306	1314	A	8	4	130	67.45	850.487	0.360752
IODP 306	1314	A	8	4	134	67.49	850.784	0.383509
IODP 306	1314	A	8	4	138	67.53	851.08	0.290411
IODP 306	1314	A	8	4	142	67.57	851.377	0.430623
IODP 306	1314	A	8	4	146	67.61	851.673	0.339056
IODP 306	1314	A	8	5	2	67.67	852.118	0.264463
IODP 306	1314	A	8	5	6	67.71	852.414	0.262964
IODP 306	1314	A	8	5	10	67.75	852.711	0.253413
IODP 306	1314	A	8	5	14	67.79	853.007	0.240906
IODP 306	1314	A	8	5	18	67.83	853.304	0.199274
IODP 306	1314	A	8	5	22	67.87	853.6	0.212871
IODP 306	1314	A	8	5	26	67.91	853.896	0.334963
IODP 306	1314	A	8	5	30	67.95	854.193	0.235996
IODP 306	1314	A	8	5	34	67.99	854.489	0.322626
IODP 306	1314	A	8	5	38	68.03	854.786	0.333262
IODP 306	1314	A	8	5	42	68.07	855.082	0.34191
IODP 306	1314	A	8	5	46	68.11	855.379	0.524389
IODP 306	1314	A	8	5	50	68.15	855.675	0.283555
IODP 306	1314	A	8	5	54	68.19	855.972	0.283555
IODP 306	1314	A	8	5	58	68.23	856.268	0.386718
IODP 306	1314	A	8	5	62	68.27	856.565	0.320092
IODP 306	1314	A	8	5	66	68.31	856.861	0.316804
IODP 306	1314	A	8	5	70	68.35	857.157	0.416819
IODP 306	1314	A	8	5	74	68.39	857.454	0.486294
IODP 306	1314	A	8	5	78	68.43	857.75	0.271898
IODP 306	1314	A	8	5	82	68.47	858.047	0.412072
IODP 306	1314	A	8	5	86	68.51	858.343	0.408191
IODP 306	1314	A	8	5	90	68.55	858.654	0.504836
IODP 306	1314	A	8	5	94	68.59	860.11	0.244513
IODP 306	1314	A	8	5	98	68.63	861.566	0.558211
IODP 306	1314	A	8	5	102	68.67	863.022	0.239183
IODP 306	1314	A	8	5	106	68.71	864.478	0.148545
IODP 306	1314	A	8	5	110	68.75	865.934	0.176222
IODP 306	1314	A	8	5	114	68.79	867.39	0.174134
IODP 306	1314	A	8	5	118	68.83	868.847	0.139771
IODP 306	1314	A	8	5	122	68.87	870.303	0.166761
IODP 306	1314	A	8	5	126	68.91	871.759	0.130049
IODP 306	1314	A	8	5	130	68.95	872.874	0.132755
IODP 306	1314	A	8	5	134	68.99	873.829	0.0941955
IODP 306	1314	A	8	5	138	69.03	874.784	0.123191
IODP 306	1314	A	8	5	142	69.07	875.738	0.0942493
IODP 306	1314	A	8	5	146	69.11	876.693	0.0587143
IODP 306	1314	A	8	6	2	69.17	878.125	0.0493739
IODP 306	1314	A	8	6	6	69.21	879.08	0.143016
IODP 306	1314	A	8	6	10	69.25	880.035	0.0989362
IODP 306	1314	A	8	6	14	69.29	880.99	0.152311
IODP 306	1314	A	8	6	18	69.33	881.945	0.117369
IODP 306	1314	A	8	6	22	69.37	882.9	0.143786
IODP 306	1314	A	8	6	34	69.49	885.764	0.0816797
IODP 306	1314	C	8	2	63	69.53	886.719	0.120246
IODP 306	1314	C	8	2	67	69.57	887.674	0.148744
IODP 306	1314	C	8	2	71	69.61	888.629	0.180739
IODP 306	1314	C	8	2	74	69.64	889.345	0.103791
IODP 306	1314	C	8	2	75	69.65	889.583	0.105417
IODP 306	1314	C	8	2	78	69.68	890.3	0.107746
IODP 306	1314	C	8	2	79	69.69	890.538	0.0837552
IODP 306	1314	C	8	2	82	69.72	891.254	0.065188
IODP 306	1314	C	8	2	86	69.76	892.209	0.0937962
IODP 306	1314	C	8	2	90	69.8	893.164	0.155365
IODP 306	1314	C	8	2	94	69.84	894.119	0.313413
IODP 306	1314	C	8	2	98	69.88	895.074	0.284765
IODP 306	1314	C	8	2	102	69.92	896.028	0.308878
IODP 306	1314	C	8	2	106	69.96	896.983	0.316904
IODP 306	1314	C	8	2	110	70	897.938	0.288566
IODP 306	1314	C	8	2	114	70.04	898.893	0.276438
IODP 306	1314	C	8	2	118	70.08	899.848	0.252314
IODP 306	1314	C	8	2	122	70.12	900.803	0.294736
IODP 306	1314	C	8	2	126	70.16	901.757	0.436898
IODP 306	1314	C	8	2	130	70.2	902.712	0.443671
IODP 306	1314	C	8	2	134	70.24	903.667	0.217941
IODP 306	1314	C	8	2	138	70.28	904.622	0.352259
IODP 306	1314	C	8	2	142	70.32	905.577	0.295317
IODP 306	1314	C	8	2	146	70.36	906.532	0.415388
IODP 306	1314	C	8	3	2	70.42	907.964	0.222099
IODP 306	1314	C	8	3	6	70.46	908.919	0.176948
IODP 306	1314	C	8	3	10	70.5	909.874	0.168235
IODP 306	1314	C	8	3	14	70.54	910.828	0.170829
IODP 306	1314	C	8	3	18	70.58	911.783	0.201044
IODP 306	1314	C	8	3	22	70.62	912.738	0.205613
IODP 306	1314	C	8	3	26	70.66	913.693	0.300983
IODP 306	1314	C	8	3	30	70.7	914.648	0.326171
IODP 306	1314	C	8	3	34	70.74	915.602	0.534022
IODP 306	1314	C	8	3	38	70.78	916.557	0.539163
IODP 306	1314	C	8	3	42	70.82	917.512	0.219601
IODP 306	1314	C	8	3	46	70.86	918.467	0.280006
IODP 306	1314	C	8	3	50	70.9	919.422	0.27825
IODP 306	1314	C	8	3	58	70.98	921.331	0.162351
IODP 306	1314	C	8	3	62	71.02	921.774	0.181725
IODP 306	1314	C	8	3	66	71.06	922.138	0.111554
IODP 306	1314	C	8	3	70	71.1	922.502	0.320233
IODP 306	1314	C	8	3	74	71.14	922.866	0.114536
IODP 306	1314	C	8	3	78	71.18	923.23	0.0838204
IODP 306	1314	C	8	3	82	71.22	923.594	0.116769
IODP 306	1314	C	8	3	86	71.26	923.958	0.0382153
IODP 306	1314	C	8	3	90	71.3	924.322	0.135645
IODP 306	1314	C	8	3	94	71.34	924.686	0.138059
IODP 306	1314	C	8	3	98	71.38	925.051	0.0828354
IODP 306	1314	C	8	3	102	71.42	925.415	0.0535768
IODP 306	1314	C	8	3	106	71.46	925.779	0.0836031
IODP 306	1314	C	8	3	110	71.5	926.143	0.0928884
IODP 306	1314	C	8	3	114	71.54	926.507	0.240094
IODP 306	1314	C	8	3	118	71.58	926.871	0.0871379
IODP 306	1314	C	8	3	122	71.62	927.235	0.124667
IODP 306	1314	C	8	3	126	71.66	927.599	0.091798
IODP 306	1314	C	8	3	130	71.7	927.963	0.163555
IODP 306	1314	C	8	3	134	71.74	928.327	0.086381
IODP 306	1314	C	8	3	138	71.78	928.691	0.107093
IODP 306	1314	C	8	3	142	71.82	929.055	0.0571182
IODP 306	1314	C	8	3	146	71.86	929.42	0.0897067
IODP 306	1314	C	8	4	2	71.92	929.873	0.0790167
IODP 306	1314	C	8	4	6	71.96	930.153	0.127161
IODP 306	1314	C	8	4	10	72	930.432	0.0830364
IODP 306	1314	C	8	4	14	72.04	930.711	0.0719929
IODP 306	1314	C	8	4	18	72.08	930.99	0.0801527
IODP 306	1314	C	8	4	22	72.12	931.269	0.154623
IODP 306	1314	C	8	4	26	72.16	931.548	0.139838
IODP 306	1314	C	8	4	30	72.2	931.827	0.13354
IODP 306	1314	C	8	4	34	72.24	932.107	0.0922493
IODP 306	1314	C	8	4	38	72.28	932.386	0.112618
IODP 306	1314	C	8	4	42	72.32	932.665	0.174956
IODP 306	1314	C	8	4	46	72.36	932.944	0.16302
IODP 306	1314	C	8	4	50	72.4	933.223	0.190728
IODP 306	1314	C	8	4	54	72.44	933.502	0.175163
IODP 306	1314	C	8	4	62	72.52	934.06	0.165149
IODP 306	1314	C	8	4	66	72.56	934.34	0.158095
IODP 306	1314	C	8	4	70	72.6	934.619	0.115273
IODP 306	1314	C	8	4	74	72.64	934.898	0.202904
IODP 306	1314	C	8	4	78	72.68	935.177	0.0837467
IODP 306	1314	C	8	4	82	72.72	935.456	0.0507771
IODP 306	1314	C	8	4	86	72.76	935.735	0.0785596
IODP 306	1314	C	8	4	90	72.8	936.014	0.117249
IODP 306	1314	C	8	4	94	72.84	936.293	0.0233386
IODP 306	1314	C	8	4	98	72.88	936.573	0.177193
IODP 306	1314	C	8	4	102	72.92	936.852	0.178231
IODP 306	1314	C	8	4	106	72.96	937.131	0.318254
IODP 306	1314	C	8	4	110	73	937.41	0.139103
IODP 306	1314	C	8	4	114	73.04	937.689	0.272433
IODP 306	1314	C	8	4	118	73.08	937.968	0.238228
IODP 306	1314	C	8	4	122	73.12	938.247	0.253914
IODP 306	1314	C	8	4	126	73.16	938.526	0.231498
IODP 306	1314	C	8	4	130	73.2	938.806	0.292735
IODP 306	1314	C	8	4	134	73.24	939.085	0.217134
IODP 306	1314	C	8	4	138	73.28	939.364	0.275508
IODP 306	1314	C	8	4	142	73.32	939.643	0.235466
IODP 306	1314	C	8	4	146	73.36	939.922	0.31804
IODP 306	1314	C	8	5	2	73.42	940.341	0.292164
IODP 306	1314	C	8	5	6	73.46	940.62	0.219683
IODP 306	1314	C	8	5	10	73.5	940.899	0.151881
IODP 306	1314	C	8	5	14	73.54	941.178	0.295891
IODP 306	1314	C	8	5	18	73.58	941.457	0.247775
IODP 306	1314	C	8	5	22	73.62	941.736	0.270179
IODP 306	1314	C	8	5	26	73.66	942.016	0.344838
IODP 306	1314	C	8	5	30	73.7	942.295	0.301678
IODP 306	1314	C	8	5	34	73.74	942.574	0.346703
IODP 306	1314	C	8	5	38	73.78	942.853	0.321385
IODP 306	1314	C	8	5	42	73.82	943.132	0.306602
IODP 306	1314	C	8	5	46	73.86	943.411	0.322273
IODP 306	1314	C	8	5	50	73.9	943.69	0.317743
IODP 306	1314	C	8	5	54	73.94	943.969	0.236122
IODP 306	1314	C	8	5	58	73.98	944.249	0.326255
IODP 306	1314	C	8	5	62	74.02	944.528	0.240748
IODP 306	1314	C	8	5	66	74.06	944.807	0.171471
IODP 306	1314	C	8	5	70	74.1	945.086	0.235812
IODP 306	1314	C	8	5	74	74.14	945.365	0.283992
IODP 306	1314	C	8	5	78	74.18	945.644	0.233082
IODP 306	1314	C	8	5	82	74.22	945.923	0.282126
IODP 306	1314	C	8	5	86	74.26	946.202	0.21193
IODP 306	1314	C	8	5	90	74.3	946.482	0.132923
IODP 306	1314	C	8	5	94	74.34	946.761	0.206808
IODP 306	1314	C	8	5	98	74.38	947.04	0.233009
IODP 306	1314	C	8	5	102	74.42	947.319	0.321476
IODP 306	1314	C	8	5	106	74.46	947.598	0.182641
IODP 306	1314	C	8	5	110	74.5	947.877	0.220289
IODP 306	1314	C	8	5	114	74.54	948.156	0.297578
IODP 306	1314	C	8	5	118	74.58	948.436	0.18634
IODP 306	1314	C	8	5	122	74.62	948.715	0.650267
IODP 306	1314	C	8	5	126	74.66	948.994	0.253631
IODP 306	1314	C	8	5	130	74.7	949.273	0.317408
IODP 306	1314	C	8	5	134	74.74	949.552	0.358906
IODP 306	1314	C	8	5	138	74.78	949.831	0.256786
IODP 306	1314	C	8	5	142	74.82	950.11	0.201822
IODP 306	1314	C	8	5	146	74.86	950.389	0.288806
IODP 306	1314	C	8	6	2	74.92	950.808	0.290491
IODP 306	1314	C	8	6	6	74.96	951.087	0.143503
IODP 306	1314	C	8	6	10	75	951.366	0.143503
IODP 306	1314	C	8	6	14	75.04	952.103	0.283885
IODP 306	1314	C	8	6	18	75.08	953.038	0.191767
IODP 306	1314	C	8	6	22	75.12	953.973	0.264828
IODP 306	1314	C	8	6	26	75.16	954.907	0.188455
IODP 306	1314	C	8	6	28	75.18	955.375	0.27573
IODP 306	1314	C	8	6	30	75.2	955.842	0.308301
IODP 306	1314	C	8	6	32	75.22	956.31	0.152427
IODP 306	1314	C	8	6	34	75.24	956.777	0.237373
IODP 306	1314	C	8	6	36	75.26	957.245	0.19989
IODP 306	1314	C	8	6	40	75.3	958.179	0.158343
IODP 306	1314	C	8	6	42	75.32	958.647	0.231961
IODP 306	1314	C	8	6	44	75.34	959.114	0.188321
IODP 306	1314	C	8	6	46	75.36	959.582	0.258779
IODP 306	1314	C	8	6	48	75.38	960.049	0.194849
IODP 306	1314	C	8	6	50	75.4	960.517	0.161272
IODP 306	1314	C	8	6	52	75.42	960.984	0.0789051
IODP 306	1314	C	8	6	54	75.44	961.451	0.273245
IODP 306	1314	C	8	6	56	75.46	961.919	0.111316
IODP 306	1314	C	8	6	58	75.48	962.386	0.114619
IODP 306	1314	C	8	6	60	75.5	962.854	0.0720033
IODP 306	1314	C	8	6	62	75.52	963.094	0.159659
IODP 306	1314	C	8	6	66	75.56	963.569	0.220959
IODP 306	1314	C	8	6	70	75.6	964.045	0.163222
IODP 306	1314	C	8	6	72	75.62	964.283	0.135246
IODP 306	1314	C	8	6	74	75.64	964.521	0.18454
IODP 306	1314	C	8	6	76	75.66	964.758	0.172874
IODP 306	1314	C	8	6	78	75.68	964.996	0.127538
IODP 306	1314	C	8	6	80	75.7	965.234	0.394207
IODP 306	1314	C	8	6	82	75.72	965.472	0.289905
IODP 306	1314	C	8	6	84	75.74	965.709	0.157086
IODP 306	1314	C	8	6	86	75.76	965.947	0.228681
IODP 306	1314	C	8	6	88	75.78	966.185	0.133523
IODP 306	1314	C	8	6	90	75.8	966.423	0.302461
IODP 306	1314	C	8	6	92	75.82	966.661	0.168708
IODP 306	1314	C	8	6	94	75.84	966.898	0.212396
IODP 306	1314	C	8	6	96	75.86	967.136	0.20278
IODP 306	1314	C	8	6	98	75.88	967.374	0.165036
IODP 306	1314	C	8	7	2	75.92	967.85	0.262064
IODP 306	1314	C	8	7	6	75.96	968.325	0.118481
IODP 306	1314	C	8	7	10	76	968.801	0.0892625
IODP 306	1314	C	8	7	18	76.08	969.752	0.164647
IODP 306	1314	C	8	7	22	76.12	970.227	0.164647
IODP 306	1314	C	8	7	26	76.16	970.703	0.201564
IODP 306	1314	C	8	7	30	76.2	971.178	0.207995
IODP 306	1314	C	8	7	34	76.24	971.654	0.234248
IODP 306	1314	B	9	1	122	76.32	972.605	0.240952
IODP 306	1314	B	9	1	126	76.36	973.081	0.222914
IODP 306	1314	B	9	1	130	76.4	973.556	0.231643
IODP 306	1314	B	9	1	134	76.44	974.032	0.17908
IODP 306	1314	B	9	1	138	76.48	974.507	0.141497
IODP 306	1314	B	9	1	142	76.52	974.983	0.132513
IODP 306	1314	B	9	1	146	76.56	975.459	0.166521
IODP 306	1315	B	9	2	0	76.6	975.934	0.2472
IODP 306	1315	B	9	2	2	76.62	976.172	0.214695
IODP 306	1314	B	9	2	8	76.68	976.885	0.2458
IODP 306	1314	B	9	2	16	76.76	977.836	0.258351
IODP 306	1314	B	9	2	20	76.8	978.312	0.224493
IODP 306	1314	B	9	2	24	76.84	978.788	0.273948
IODP 306	1314	B	9	2	28	76.88	979.263	0.212388
IODP 306	1314	B	9	2	32	76.92	979.739	0.223013
IODP 306	1314	B	9	2	36	76.96	980.214	0.218174
IODP 306	1314	B	9	2	40	77	980.69	0.184512
IODP 306	1314	B	9	2	44	77.04	981.165	0.229962
IODP 306	1314	B	9	2	48	77.08	981.641	0.156842
IODP 306	1314	B	9	2	60	77.2	983.068	0.175693
IODP 306	1314	B	9	2	64	77.24	983.543	0.0928512
IODP 306	1314	B	9	2	66	77.26	983.781	0.0928512
IODP 306	1314	B	9	2	68	77.28	984.019	0.0104332
IODP 306	1314	B	9	2	72	77.32	984.494	0.125021
IODP 306	1314	B	9	2	76	77.36	984.97	0.176241
IODP 306	1314	B	9	2	80	77.4	985.446	0.128252
IODP 306	1314	B	9	2	84	77.44	985.921	0.236489
IODP 306	1314	B	9	2	88	77.48	986.397	0.218889
IODP 306	1314	B	9	2	96	77.56	987.348	0.195985
IODP 306	1314	B	9	2	100	77.6	987.823	0.173862
IODP 306	1314	B	9	2	104	77.64	988.196	0.167208
IODP 306	1314	B	9	2	108	77.68	988.558	0.195123
IODP 306	1314	B	9	2	112	77.72	988.92	0.213031
IODP 306	1314	B	9	2	116	77.76	989.282	0.213031
IODP 306	1314	B	9	2	120	77.8	989.643	0.0589555
IODP 306	1314	B	9	2	124	77.84	990.005	0.16783
IODP 306	1314	B	9	2	128	77.88	990.367	0.26448
IODP 306	1314	B	9	2	136	77.96	991.09	0.0460317
IODP 306	1314	B	9	2	140	78	991.452	0.0838864
IODP 306	1314	B	9	2	144	78.04	991.814	0.200218
IODP 306	1314	B	9	2	148	78.08	992.175	0.0943807
IODP 306	1314	B	9	3	0	78.1	992.356	0.187405
IODP 306	1314	B	9	3	4	78.14	992.718	0.0718833
IODP 306	1314	B	9	3	8	78.18	993.079	0.0883241
IODP 306	1314	B	9	3	12	78.22	993.441	0.041935
IODP 306	1314	B	9	3	16	78.26	993.803	0.23556
IODP 306	1314	B	9	3	24	78.34	994.526	0.1109
IODP 306	1314	B	9	3	28	78.38	994.888	0.122185
IODP 306	1314	B	9	3	32	78.42	995.25	0.225844
IODP 306	1314	B	9	3	36	78.46	995.611	0.225844
IODP 306	1314	B	9	3	40	78.5	995.973	0.117873
IODP 306	1314	B	9	3	44	78.54	996.335	0.11924
IODP 306	1314	B	9	3	48	78.58	996.697	0.11924
IODP 306	1314	B	9	3	52	78.62	997.058	0.118301
IODP 306	1314	B	9	3	56	78.66	997.42	0.179488
IODP 306	1314	B	9	3	64	78.74	998.143	0.252712
IODP 306	1314	B	9	3	68	78.78	998.505	0.160103
IODP 306	1314	B	9	3	72	78.82	998.867	0.160103
IODP 306	1314	B	9	3	76	78.86	999.228	0.3203
IODP 306	1314	B	9	3	80	78.9	999.59	0.308028
IODP 306	1314	B	9	3	84	78.94	999.952	0.245655
IODP 306	1314	B	9	3	88	78.98	1000.31	0.234482
IODP 306	1314	B	9	3	92	79.02	1000.67	0.286876
IODP 306	1314	B	9	3	96	79.06	1001.04	0.246278
IODP 306	1314	B	9	3	104	79.14	1001.76	0.0345425
IODP 306	1314	B	9	3	108	79.18	1002.12	0.181014
IODP 306	1314	B	9	3	112	79.22	1002.48	0.171806
IODP 306	1314	B	9	3	116	79.26	1002.85	0.17047
IODP 306	1314	B	9	3	120	79.3	1003.21	0.133066
IODP 306	1314	B	9	3	124	79.34	1003.57	0.170624
IODP 306	1314	B	9	3	128	79.38	1003.93	0.179068
IODP 306	1314	B	9	3	132	79.42	1004.33	0.143636
IODP 306	1314	B	9	3	136	79.46	1004.88	0.151966
IODP 306	1314	B	9	3	144	79.54	1005.99	0.159949
IODP 306	1314	B	9	3	148	79.58	1006.54	0.14334
IODP 306	1315	B	9	4	0	79.6	1006.81	0.100595
IODP 306	1314	B	9	4	4	79.64	1007.36	0.24072
IODP 306	1314	B	9	4	8	79.68	1007.91	0.285402
IODP 306	1314	B	9	4	12	79.72	1008.47	0.282104
IODP 306	1314	B	9	4	16	79.76	1009.02	0.200633
IODP 306	1314	B	9	4	20	79.8	1009.57	0.21332
IODP 306	1314	B	9	4	24	79.84	1010.12	0.24349
IODP 306	1314	B	9	4	32	79.92	1011.22	0.177272
IODP 306	1314	B	9	4	36	79.96	1011.77	0.122406
IODP 306	1314	B	9	4	40	80	1012.33	0.12669
IODP 306	1314	B	9	4	44	80.04	1012.88	0.114924
IODP 306	1314	B	9	4	48	80.08	1013.43	0.125204
IODP 306	1314	B	9	4	52	80.12	1013.98	0.124815
IODP 306	1314	B	9	4	56	80.16	1014.53	0.145008
IODP 306	1314	B	9	4	60	80.2	1015.08	0.105161
IODP 306	1314	B	9	4	64	80.24	1015.63	0.0706013
IODP 306	1314	B	9	4	72	80.32	1016.74	0.12673
IODP 306	1314	B	9	4	76	80.36	1017.29	0.139804
IODP 306	1314	B	9	4	80	80.4	1017.84	0.163566
IODP 306	1314	B	9	4	84	80.44	1018.39	0.0712415
IODP 306	1314	B	9	4	88	80.48	1018.94	0.136502
IODP 306	1314	B	9	4	92	80.52	1019.5	0.141158
IODP 306	1314	B	9	4	96	80.56	1020.05	0.123463
IODP 306	1314	B	9	4	100	80.6	1020.6	0.111943
IODP 306	1314	B	9	4	104	80.64	1021.15	0.135998
IODP 306	1314	B	9	4	112	80.72	1022.25	0.132303
IODP 306	1314	B	9	4	116	80.76	1022.8	0.218738
IODP 306	1314	B	9	4	120	80.8	1023.36	0.125264
IODP 306	1314	B	9	4	124	80.84	1023.91	0.102137
IODP 306	1314	B	9	4	128	80.88	1024.46	0.0951797
IODP 306	1314	B	9	4	132	80.92	1025.01	0.0493899
IODP 306	1314	B	9	4	136	80.96	1025.56	0.0726931
IODP 306	1314	B	9	4	140	81	1026.11	0.0821706
IODP 306	1314	B	9	4	144	81.04	1026.66	0.0956802
IODP 306	1314	B	9	4	148	81.08	1027.22	0.160865
IODP 306	1314	B	9	5	4	81.14	1028.04	0.0816864
IODP 306	1314	B	9	5	8	81.18	1028.6	0.0612871
IODP 306	1314	B	9	5	12	81.22	1029.15	0.167984
IODP 306	1314	B	9	5	16	81.26	1029.7	0.179113
IODP 306	1314	B	9	5	20	81.3	1030.25	0.21828
IODP 306	1314	B	9	5	24	81.34	1030.8	0.215476
IODP 306	1314	B	9	5	28	81.38	1031.35	0.242103
IODP 306	1314	B	9	5	32	81.42	1031.9	0.178071
IODP 306	1314	B	9	5	36	81.46	1032.45	0.160268
IODP 306	1314	B	9	5	44	81.54	1033.56	0.199418
IODP 306	1314	B	9	5	48	81.58	1034.11	0.250172
IODP 306	1314	B	9	5	52	81.62	1034.66	0.272557
IODP 306	1314	B	9	5	56	81.66	1035.21	0.377306
IODP 306	1314	B	9	5	60	81.7	1035.76	0.307763
IODP 306	1314	B	9	5	64	81.74	1036.32	0.313738
IODP 306	1314	B	9	5	68	81.78	1036.87	0.35925
IODP 306	1314	B	9	5	72	81.82	1037.42	0.469734
IODP 306	1314	B	9	5	76	81.86	1037.97	0.412573
IODP 306	1314	B	9	5	84	81.94	1039.07	0.408916
IODP 306	1314	B	9	5	88	81.98	1039.62	0.307987
IODP 306	1314	B	9	5	90	82	1039.9	0.235528
IODP 306	1314	B	9	5	92	82.02	1040.18	0.235528
IODP 306	1314	B	9	5	96	82.06	1040.73	0.297178
IODP 306	1314	B	9	5	100	82.1	1041.28	0.320493
IODP 306	1314	B	9	5	104	82.14	1041.83	0.30308
IODP 306	1314	B	9	5	108	82.18	1042.38	0.35453
IODP 306	1314	B	9	5	112	82.22	1042.93	0.359081
IODP 306	1314	B	9	5	116	82.26	1043.48	0.26468
IODP 306	1314	B	9	5	124	82.34	1044.59	0.264673
IODP 306	1314	B	9	5	128	82.38	1045.14	0.307207
IODP 306	1314	B	9	5	132	82.42	1045.69	0.230511
IODP 306	1314	B	9	5	136	82.46	1046.24	0.23167
IODP 306	1314	B	9	5	140	82.5	1046.79	0.703217
IODP 306	1314	B	9	5	144	82.54	1047.35	0.296369
IODP 306	1314	B	9	5	148	82.58	1047.9	0.258867
IODP 306	1314	B	9	6	0	82.6	1048.17	0.252643
IODP 306	1314	B	9	6	4	82.64	1048.72	0.23
IODP 306	1314	B	9	6	12	82.72	1049.83	0.289648
IODP 306	1314	B	9	6	16	82.76	1050.38	0.158549
IODP 306	1314	B	9	6	20	82.8	1050.93	0.18548
IODP 306	1314	B	9	6	24	82.84	1051.48	0.135238
IODP 306	1314	B	9	6	32	82.92	1052.58	0.0728948
IODP 306	1314	B	9	6	36	82.96	1053.13	0.215497
IODP 306	1314	B	9	6	40	83	1053.69	0.180212
IODP 306	1314	B	9	6	44	83.04	1054.24	0.211699
IODP 306	1314	B	9	6	52	83.12	1055.34	0.0898282
IODP 306	1314	B	9	6	56	83.16	1055.89	0.15797
IODP 306	1314	B	9	6	60	83.2	1056.44	0.172069
IODP 306	1314	B	9	6	64	83.24	1056.99	0.13018
IODP 306	1314	B	9	6	68	83.28	1057.55	0.0242726
IODP 306	1314	B	9	6	72	83.32	1058.1	0.0875563
IODP 306	1314	B	9	6	76	83.36	1058.65	0.153786
IODP 306	1314	B	9	6	80	83.4	1059.2	0.109714
IODP 306	1314	B	9	6	84	83.44	1059.75	0.195725
IODP 306	1314	B	9	6	92	83.52	1060.86	0.171401
IODP 306	1314	C	9	4	56	83.56	1061.41	0.171401
IODP 306	1314	C	9	4	60	83.6	1061.96	0.0646384
IODP 306	1314	C	9	4	64	83.64	1062.51	0.0855897
IODP 306	1314	C	9	4	68	83.68	1063.06	0.0803157
IODP 306	1314	C	9	4	72	83.72	1063.61	0.258429
IODP 306	1314	C	9	4	76	83.76	1064.16	0.180283
IODP 306	1314	C	9	4	80	83.8	1064.72	0.136977
IODP 306	1314	C	9	4	84	83.84	1065.27	0.00407117
IODP 306	1314	C	9	4	92	83.92	1066.37	0.229894
IODP 306	1314	C	9	4	96	83.96	1066.92	0.144692
IODP 306	1314	C	9	4	100	84	1067.47	0.222795
IODP 306	1314	C	9	4	104	84.04	1068.03	0.258168
IODP 306	1314	C	9	4	108	84.08	1068.58	0.269412
IODP 306	1314	C	9	4	112	84.12	1069.13	0.259432
